# Supplementary material for: Changes in Rumen Microbiology and Metabolism of Tibetan Sheep with Different Lys/Met Ratios in Low-Protein Diets
Source: Animals (Basel). 2024 May 22;14(11):1533. doi: 10.3390/ani14111533 (PMC11171176; doi:10.3390/ani14111533)
Supplement: Supplementary file 1 [file animals-14-01533-s001.zip › supplementary material/Table S1.xlsx]

## Sheet: POS LP-HvsLP-M
Table S1. The DAMs were identified
ID	LP-H-1	LP-H-2	LP-H-3	LP-H-4	LP-H-5	LP-H-6	LP-M-1	LP-M-2	LP-M-3	LP-M-4	LP-M-5	LP-M-6	control_mean	case_mean	log2_FC(case_mean/control_mean)	Pvalue	fdr	vip
M299T78	3.21731e+08	7.0258e+08	2.38345e+08	3.71514e+08	7.2838e+08	5.51196e+08	8.15417e+08	5.65715e+08	1.74272e+09	1.14345e+09	5.33223e+08	1.20289e+09	4.85624e+08	1.00057e+09	1.04291	0.031048	0.775522	5.83913
M299T62	5.02983e+08	7.15189e+08	3.51928e+08	4.59526e+08	8.80739e+08	6.26687e+08	7.29983e+08	6.843e+08	1.58711e+09	1.99004e+09	7.85463e+08	9.68676e+08	5.89509e+08	1.12426e+09	0.931394	0.0449458	0.775522	5.76197
M541T60	4.6858e+08	8.76872e+08	7.04593e+08	7.26073e+08	4.17298e+08	6.12936e+08	3.60316e+08	6.5618e+08	1.64427e+08	1.1044e+08	3.37862e+08	3.48043e+08	6.34392e+08	3.29545e+08	-0.944901	0.0157185	0.775522	4.83382
M102T448	1.361e+08	7.70849e+07	7.08337e+07	7.99e+07	5.57461e+07	9.24404e+07	5.12185e+08	2.00684e+08	3.51709e+08	2.54332e+08	2.63792e+08	2.62457e+08	8.53508e+07	3.07527e+08	1.84923	0.000788936	0.538413	4.76343
M181T743	9.23766e+08	1.00305e+09	1.25688e+09	1.59238e+09	7.44127e+08	1.03904e+09	6.15997e+08	5.60549e+08	7.68155e+08	5.4789e+08	7.25504e+08	1.1715e+09	1.09321e+09	7.31599e+08	-0.579444	0.0404702	0.775522	4.62381
M484T60	2.81049e+08	2.25343e+08	6.40886e+08	3.58662e+08	1.81753e+08	3.15608e+08	2.09257e+08	1.15613e+08	4.20292e+07	1.61638e+07	1.37624e+08	1.08614e+08	3.33883e+08	1.04884e+08	-1.67056	0.0100348	0.775522	4.04431
M117T113	1.72959e+08	2.74216e+08	3.57913e+08	5.84842e+07	3.15957e+08	2.73487e+08	5.35636e+07	9.31831e+07	4.464e+07	6.06522e+07	5.59504e+07	6.70794e+07	2.42169e+08	6.25114e+07	-1.95382	0.00255439	0.588077	3.96118
M164T135	3.77197e+08	1.97721e+08	3.67278e+08	1.55886e+08	3.80078e+08	2.98688e+08	2.67934e+08	1.24601e+08	8.49073e+07	1.82679e+07	1.25709e+08	1.44893e+08	2.96141e+08	1.27719e+08	-1.21332	0.00909808	0.775522	3.37157
M133T536	5.12594e+07	3.32335e+07	4.20132e+07	6.263e+07	1.04073e+08	2.71289e+07	8.02222e+07	6.66436e+07	2.14237e+08	4.91199e+08	2.33976e+08	1.99228e+08	5.33896e+07	2.14251e+08	2.00467	0.029696	0.775522	3.23202
M568T56	2.71359e+08	3.20188e+08	2.24282e+08	2.3745e+08	3.30926e+08	2.26777e+08	4.46002e+08	2.60876e+08	3.55794e+08	5.59008e+08	3.51424e+08	3.7482e+08	2.68497e+08	3.91321e+08	0.543445	0.0226533	0.775522	3.20138
M201T124	6.26035e+07	5.31915e+07	6.55504e+07	9.90251e+06	8.31123e+07	4.77084e+07	1.90457e+08	3.54616e+07	2.07301e+08	2.39436e+08	1.46333e+08	1.69236e+08	5.36781e+07	1.64704e+08	1.61747	0.00466163	0.76432	3.17409
M313T189	1.09073e+09	8.45377e+08	9.02071e+08	1.00711e+09	7.05112e+08	1.12503e+09	1.00983e+09	6.78876e+08	5.79832e+08	6.16926e+08	7.33539e+08	7.88699e+08	9.45904e+08	7.34618e+08	-0.364699	0.0419521	0.775522	2.99205
M593T183	2.4857e+08	1.25413e+08	1.26108e+08	1.67578e+08	1.57729e+08	1.3605e+08	3.44321e+08	1.26056e+08	2.4752e+08	3.84039e+08	2.12919e+08	2.56509e+08	1.60241e+08	2.61894e+08	0.708738	0.0370401	0.775522	2.97489
M122T161	1.13172e+08	4.34534e+08	3.79687e+08	2.93041e+08	4.57696e+07	1.96866e+08	1.31457e+08	8.85645e+07	7.54275e+07	4.47444e+07	1.03816e+08	9.77946e+07	2.43845e+08	9.03006e+07	-1.43316	0.0355773	0.775522	2.94486
M253T77_2	7.14178e+07	1.46545e+08	4.86037e+07	7.68497e+07	1.40654e+08	1.13021e+08	1.66798e+08	1.29993e+08	3.67806e+08	2.4792e+08	1.43825e+08	2.65292e+08	9.95154e+07	2.20272e+08	1.14629	0.0139017	0.775522	2.93522
M542T60_2	1.76038e+08	3.2264e+08	2.59034e+08	2.73035e+08	1.46517e+08	2.21984e+08	1.34797e+08	2.36897e+08	6.08907e+07	4.27462e+07	1.28422e+08	1.27097e+08	2.33208e+08	1.21808e+08	-0.937005	0.0161369	0.775522	2.89698
M115T98	1.21257e+08	1.18642e+08	3.82227e+08	3.86838e+08	1.52656e+08	1.75008e+08	1.29041e+08	1.1874e+08	6.88142e+07	7.3092e+07	9.13743e+07	8.3458e+07	2.22772e+08	9.40865e+07	-1.2435	0.0350884	0.775522	2.8783
M253T62	9.87605e+07	1.63002e+08	9.53732e+07	1.0617e+08	2.01809e+08	1.41215e+08	1.58336e+08	1.54034e+08	3.53525e+08	4.72046e+08	2.20912e+08	2.30779e+08	1.34388e+08	2.64938e+08	0.979251	0.0353815	0.775522	2.86995
M282T59_2	1.67248e+08	1.96626e+08	2.54319e+08	2.40656e+08	2.11269e+08	1.87979e+08	9.64411e+07	1.5952e+08	1.40206e+08	7.96199e+07	1.48936e+08	1.39858e+08	2.09683e+08	1.2743e+08	-0.718502	0.00132153	0.554328	2.80656
M281T61	1.80993e+08	1.52083e+08	1.39365e+08	1.55376e+08	2.1864e+08	1.78668e+08	2.60379e+08	1.67743e+08	3.14302e+08	3.16099e+08	2.4681e+08	2.58405e+08	1.70854e+08	2.60623e+08	0.609198	0.00497196	0.766134	2.79752
M100T319	7.22019e+07	7.24119e+07	7.01036e+07	3.42177e+07	7.78452e+07	6.11568e+07	8.22586e+07	8.42313e+07	3.92988e+08	3.47446e+08	7.95339e+07	1.93713e+08	6.46562e+07	1.96695e+08	1.6051	0.0470078	0.775522	2.79285
M116T535	8.83052e+07	8.55428e+07	3.94488e+07	9.04402e+07	4.37692e+07	9.49547e+07	1.75347e+08	8.34961e+07	9.52858e+07	2.98437e+08	1.1152e+08	2.32964e+08	7.37435e+07	1.66175e+08	1.17211	0.0298686	0.775522	2.64008
M557T62	3.76496e+08	3.61418e+08	2.42601e+08	3.59728e+08	2.48395e+08	2.50555e+08	1.72664e+08	3.44456e+08	2.01701e+08	1.11578e+08	2.09424e+08	2.04283e+08	3.06532e+08	2.07351e+08	-0.563963	0.0363077	0.775522	2.63462
M109T61	1.47939e+08	1.16077e+08	1.55595e+08	1.32361e+08	1.24593e+08	1.43944e+08	1.83798e+08	1.50986e+08	3.65468e+08	3.16861e+08	1.56983e+08	2.36916e+08	1.36751e+08	2.35169e+08	0.782141	0.0233063	0.775522	2.58904
M88T1019	2.32994e+08	2.12269e+08	2.75836e+08	1.43646e+08	2.99082e+08	2.21641e+08	1.82357e+08	1.61902e+08	1.69962e+08	1.29589e+08	9.08099e+07	1.22706e+08	2.30912e+08	1.42888e+08	-0.692459	0.00731993	0.775522	2.57988
M300T78	7.10044e+07	1.36618e+08	8.97575e+07	7.37342e+07	1.47987e+08	1.13491e+08	1.57547e+08	1.17362e+08	3.58479e+08	2.43646e+08	1.12101e+08	2.47697e+08	1.05432e+08	2.06139e+08	0.967301	0.0342908	0.775522	2.51877
M556T58	1.19862e+08	1.3089e+08	1.46262e+08	1.09152e+08	1.05129e+08	1.2907e+08	2.28185e+07	1.07635e+08	5.04251e+07	4.12556e+07	7.4908e+07	6.96534e+07	1.23394e+08	6.1116e+07	-1.01365	0.00102078	0.554328	2.51378
M202T108	2.66397e+07	1.21825e+07	5.95947e+06	2.72973e+06	4.47383e+07	1.08199e+07	9.74088e+07	5.00722e+06	1.48098e+08	2.27319e+08	1.83383e+07	1.24736e+08	1.71783e+07	1.03484e+08	2.59076	0.031931	0.775522	2.51343
M101T286	1.16132e+08	8.13561e+07	1.01206e+08	2.37462e+08	2.67365e+08	2.3449e+08	9.08406e+07	7.38902e+07	1.06122e+08	6.04096e+07	5.17977e+07	8.09068e+07	1.73002e+08	7.73279e+07	-1.16173	0.0195426	0.775522	2.51234
M124T331_2	1.27861e+08	1.01039e+08	1.32874e+08	8.32253e+07	1.12246e+08	1.30426e+08	1.85788e+08	9.84768e+07	2.94584e+08	2.69362e+08	1.69983e+08	1.61284e+08	1.14612e+08	1.9658e+08	0.778357	0.0239821	0.775522	2.49745
M263T291	7.44866e+07	1.18291e+08	2.1285e+08	1.29159e+08	1.76995e+08	1.92103e+08	7.26432e+07	1.163e+08	3.79157e+07	7.7681e+07	1.10564e+08	6.73506e+07	1.50647e+08	8.04091e+07	-0.905746	0.01636	0.775522	2.41369
M263T77	8.23791e+07	8.87818e+07	6.54734e+07	6.85543e+07	9.62221e+07	1.16669e+08	1.95696e+08	6.97894e+07	1.77722e+08	1.43632e+08	1.33337e+08	1.71944e+08	8.63465e+07	1.48687e+08	0.784067	0.010619	0.775522	2.39464
M338T57_2	2.7878e+08	1.9099e+08	2.78146e+08	2.99861e+08	3.7561e+08	3.07435e+08	2.78649e+08	1.97904e+08	1.6057e+08	1.28299e+08	1.70983e+08	2.52721e+08	2.8847e+08	1.98188e+08	-0.541554	0.0234493	0.775522	2.37502
M251T368	5.17715e+07	5.32425e+07	4.10406e+07	4.33596e+07	1.09518e+07	3.80571e+07	1.40184e+08	5.09132e+07	7.03687e+07	1.46152e+08	8.02922e+07	1.04901e+08	3.97372e+07	9.88017e+07	1.31405	0.00585648	0.775522	2.37366
M128T516	2.77131e+08	1.19383e+08	2.97371e+08	1.75018e+08	2.13453e+08	2.5798e+08	2.18112e+08	1.22048e+08	1.00193e+08	9.31837e+07	1.06249e+08	1.45543e+08	2.23389e+08	1.30888e+08	-0.771225	0.0201129	0.775522	2.36547
M207T142	3.04927e+08	3.28533e+08	1.78572e+08	3.73851e+08	3.76671e+08	1.46757e+08	2.93596e+08	1.05801e+08	1.8741e+08	8.10428e+07	1.8184e+08	1.21011e+08	2.84885e+08	1.61783e+08	-0.816316	0.0371702	0.775522	2.29746
M100T269	3.67504e+08	4.30321e+08	2.89213e+08	2.99634e+08	2.68536e+08	2.52132e+08	2.3549e+08	2.0629e+08	1.93817e+08	2.77678e+08	2.26913e+08	2.14128e+08	3.1789e+08	2.25719e+08	-0.493998	0.0121896	0.775522	2.2805
M543T61	1.06523e+08	1.32163e+08	1.66037e+08	1.63089e+08	1.71243e+08	9.20653e+07	7.25571e+07	1.40517e+08	8.57883e+07	3.06305e+07	7.07702e+07	7.13098e+07	1.3852e+08	7.85955e+07	-0.817577	0.0134049	0.775522	2.27694
M142T166	9.15968e+07	1.11815e+08	1.60971e+08	1.53765e+08	2.02659e+08	1.80745e+08	1.94864e+08	1.69016e+08	2.82211e+08	3.29648e+08	1.51917e+08	2.76224e+08	1.50259e+08	2.3398e+08	0.638937	0.03311	0.775522	2.22936
M126T55	1.16803e+08	9.31548e+07	7.78258e+07	5.11515e+06	1.08893e+08	5.62582e+06	1.31715e+08	9.48486e+07	1.35677e+08	1.2156e+08	1.70804e+08	1.62015e+08	6.79028e+07	1.36103e+08	1.00316	0.0154671	0.775522	2.18816
M263T60_2	1.92031e+08	1.08274e+08	1.54205e+08	1.53584e+08	1.84023e+08	1.58164e+08	2.7497e+08	1.28843e+08	2.17821e+08	2.34323e+08	2.20501e+08	2.05039e+08	1.5838e+08	2.13583e+08	0.431404	0.0372565	0.775522	2.1788
M103T427	2.39766e+08	1.42462e+08	1.41405e+08	6.65608e+07	6.71196e+07	9.0716e+07	6.41874e+07	7.39383e+07	4.10466e+07	7.30011e+07	7.19764e+06	1.8966e+07	1.24671e+08	4.63895e+07	-1.42626	0.0234873	0.775522	2.14441
M134T399	2.04451e+08	3.33877e+07	1.67947e+08	1.23083e+08	5.07994e+07	1.62098e+08	3.6361e+07	5.71108e+07	8.38257e+07	5.50629e+07	2.83193e+07	4.79984e+07	1.23628e+08	5.14464e+07	-1.26486	0.0322124	0.775522	2.12789
M175T624	3.21834e+07	8.31184e+07	5.56912e+07	4.53296e+07	4.72925e+07	5.29633e+07	1.62204e+08	1.30494e+08	6.66439e+07	5.27484e+07	2.18963e+08	9.49301e+07	5.27631e+07	1.20997e+08	1.19737	0.0277991	0.775522	2.11269
M153T282	1.24673e+08	1.27911e+08	1.45802e+08	1.10301e+08	4.30112e+07	1.00482e+08	1.23412e+08	3.03575e+08	1.44057e+08	2.72868e+08	2.58357e+08	1.08574e+08	1.08697e+08	2.01807e+08	0.89267	0.0339823	0.775522	2.09639
M165T1017	3.4278e+07	7.57803e+07	5.88986e+07	3.11672e+07	7.09491e+07	7.59848e+07	1.22761e+08	1.02852e+08	1.26072e+08	1.14519e+08	6.69227e+07	1.41016e+08	5.7843e+07	1.12357e+08	0.957878	0.00223052	0.57107	2.06099
M516T60	2.12709e+08	1.00081e+08	1.3575e+08	8.36013e+07	1.91634e+08	1.13912e+08	1.24392e+08	4.02155e+07	8.87102e+07	8.8539e+06	7.66768e+07	6.52831e+07	1.39614e+08	6.73552e+07	-1.05159	0.0220658	0.775522	1.998
M113T338_2	3.85866e+07	1.84258e+07	6.8519e+07	5.37029e+07	7.43054e+06	5.49736e+07	3.49425e+07	2.14032e+08	2.43498e+08	1.57937e+08	2.77117e+07	1.05679e+08	4.02731e+07	1.30633e+08	1.69764	0.0391957	0.775522	1.96041
M601T59	3.38601e+07	6.11521e+07	3.16809e+07	3.51063e+07	7.17434e+07	2.84021e+07	1.22809e+08	3.1334e+07	6.09415e+07	1.4566e+08	8.30466e+07	9.65793e+07	4.36575e+07	9.00616e+07	1.04468	0.0305142	0.775522	1.9591
M498T60_2	1.73192e+08	2.2988e+08	2.69163e+08	2.606e+08	1.59381e+08	2.05139e+08	2.4068e+08	1.64243e+08	9.41756e+07	4.75554e+07	1.55916e+08	1.51752e+08	2.16226e+08	1.42387e+08	-0.602724	0.0469914	0.775522	1.94948
M142T140	4.45757e+07	5.46013e+07	1.78235e+08	5.52125e+07	1.07444e+08	1.26769e+08	4.49805e+07	2.87433e+07	4.0349e+07	4.99309e+07	3.90475e+07	3.93825e+07	9.44728e+07	4.04056e+07	-1.22534	0.0317692	0.775522	1.94095
M869T190	2.55716e+07	4.32947e+07	1.26251e+08	4.00122e+07	4.47449e+07	1.08663e+08	2.16268e+07	3.08918e+07	743613	1.62159e+07	1.31525e+07	1.25511e+07	6.47562e+07	1.58636e+07	-2.0293	0.0191761	0.775522	1.92157
M430T51	6.83808e+07	8.95814e+07	1.0183e+08	7.70768e+07	1.08834e+08	6.42459e+07	1.65813e+08	5.95907e+07	1.08882e+08	1.93705e+08	1.17716e+08	1.50096e+08	8.49915e+07	1.32634e+08	0.642059	0.0444382	0.775522	1.91717
M502T60	1.77461e+08	1.06295e+08	1.67265e+08	7.89292e+07	1.38632e+08	1.11431e+08	1.0282e+08	7.03603e+07	7.18772e+07	2.071e+07	1.0007e+08	7.76685e+07	1.30002e+08	7.39176e+07	-0.814545	0.0172297	0.775522	1.90846
M385T195	3.41441e+07	6.31996e+07	2.53112e+07	2.20266e+07	9.59465e+07	4.80973e+07	9.65568e+07	1.2067e+08	1.45337e+08	3.7633e+07	1.33559e+08	1.13327e+08	4.81209e+07	1.07847e+08	1.16425	0.011502	0.775522	1.90177
M232T669	1.58691e+08	1.76945e+08	1.7776e+08	1.84433e+08	1.92211e+08	2.0969e+08	1.01337e+08	1.03771e+08	1.70917e+08	1.54345e+08	1.62652e+08	1.20474e+08	1.83288e+08	1.35583e+08	-0.434943	0.0077684	0.775522	1.84293
M253T91	3.70416e+07	7.68072e+07	1.84677e+07	3.4956e+07	6.82094e+07	5.17436e+07	7.24258e+07	6.36058e+07	1.59104e+08	1.18394e+08	6.62422e+07	9.94383e+07	4.78709e+07	9.6535e+07	1.0119	0.0205011	0.775522	1.83485
M566T61	9.42467e+07	5.81381e+07	5.96335e+07	7.54667e+07	8.53411e+07	7.10437e+07	1.27909e+08	1.04118e+08	1.04413e+08	1.62121e+08	7.60676e+07	1.11007e+08	7.39783e+07	1.14273e+08	0.627307	0.011753	0.775522	1.7778
M339T195	2.90401e+07	5.3635e+07	2.06355e+07	2.17e+07	9.16091e+07	4.92199e+07	9.14493e+07	1.11563e+08	1.24505e+08	3.39668e+07	1.31676e+08	9.02498e+07	4.43066e+07	9.72349e+07	1.13395	0.0153652	0.775522	1.76917
M553T61	9.4793e+07	1.74931e+08	1.47105e+08	9.10794e+07	1.04849e+08	1.22782e+08	8.74002e+07	1.12256e+08	7.19607e+07	6.83935e+07	6.70428e+07	8.09882e+07	1.2259e+08	8.13402e+07	-0.591799	0.0213713	0.775522	1.72821
M84T448	2.26351e+07	1.53882e+07	2.12379e+07	1.61487e+07	1.17803e+07	2.19885e+07	5.53989e+07	4.86952e+07	5.93645e+07	3.33654e+07	4.90473e+07	4.81923e+07	1.81964e+07	4.90106e+07	1.42944	1.79155e-05	0.0672458	1.6914
M281T91	4.29144e+07	6.81925e+07	2.45962e+07	3.64593e+07	6.60471e+07	4.2475e+07	7.34641e+07	6.29878e+07	1.2431e+08	1.03083e+08	6.11907e+07	8.31049e+07	4.67808e+07	8.46901e+07	0.856278	0.0114854	0.775522	1.68454
M298T77_3	2.40089e+07	2.07043e+07	3.57291e+07	1.7535e+07	7.08717e+07	5.26741e+07	1.11461e+08	2.57999e+07	1.02444e+08	7.94406e+07	5.97091e+07	6.06439e+07	3.69205e+07	7.32497e+07	0.9884	0.0404427	0.775522	1.68178
M138T135	1.21047e+08	5.80297e+07	1.32589e+08	6.18293e+07	1.45172e+08	5.65637e+07	4.46017e+07	6.32937e+07	4.95378e+07	6.28514e+07	4.91251e+07	6.76197e+07	9.58718e+07	5.61716e+07	-0.771266	0.0448772	0.775522	1.67872
M140T265	8.54646e+07	6.13632e+07	3.48492e+07	9.8889e+07	1.07359e+08	6.05217e+07	2.85664e+07	3.14749e+07	4.00672e+07	2.13986e+06	5.8726e+07	4.94615e+07	7.47411e+07	3.50727e+07	-1.09156	0.0162039	0.775522	1.62066
M181T60_2	4.5871e+07	4.28337e+07	4.92365e+07	2.84458e+07	4.49858e+07	4.68087e+07	1.10417e+08	3.13611e+07	7.19878e+07	8.21844e+07	5.05918e+07	9.48874e+07	4.30303e+07	7.35715e+07	0.773796	0.0314252	0.775522	1.60996
M591T270	4.28035e+07	3.36128e+07	6.32228e+07	1.58069e+08	4.92305e+07	6.93836e+07	2.92095e+07	2.78333e+07	3.12811e+06	3.40957e+07	2.69776e+07	2.65183e+07	6.93871e+07	2.46271e+07	-1.49442	0.0406715	0.775522	1.59242
M198T797	1.2539e+08	9.15203e+07	3.84178e+07	3.77758e+07	1.49479e+08	3.85289e+07	3.61569e+07	2.1143e+07	2.76754e+07	4.20497e+07	3.77943e+07	3.4608e+07	8.01853e+07	3.32379e+07	-1.27051	0.0445216	0.775522	1.58187
M700T50	6.69708e+07	2.32831e+07	6.62584e+07	4.46172e+07	4.18096e+07	4.88769e+07	3.11311e+07	6.99655e+06	1.22343e+07	7.15099e+06	1.45015e+07	1.8233e+07	4.8636e+07	1.50412e+07	-1.6931	0.00135514	0.554328	1.57776
M266T61	7.83999e+07	5.219e+07	9.91672e+07	6.68493e+07	8.09619e+07	7.4816e+07	1.06648e+08	8.29845e+07	9.01472e+07	1.33041e+08	1.36852e+08	1.0549e+08	7.53974e+07	1.09194e+08	0.534303	0.011712	0.775522	1.56174
M431T255	2.69312e+07	4.31533e+07	1.1869e+07	1.04643e+07	5.0497e+06	1.29034e+07	7.78169e+07	3.30047e+07	2.98483e+07	3.98651e+07	6.78857e+07	2.19319e+07	1.83951e+07	4.50587e+07	1.29248	0.0338335	0.775522	1.49851
M210T405	4.92571e+07	2.02584e+07	5.22883e+07	5.65143e+07	6.38193e+07	5.94438e+07	4.55807e+07	1.1569e+08	1.15632e+08	1.24763e+08	7.39525e+07	8.22286e+07	5.02635e+07	9.29745e+07	0.887324	0.0127595	0.775522	1.47486
M280T119	5.83517e+07	2.77514e+07	5.91513e+07	2.34318e+07	7.29455e+07	4.35368e+07	2.7362e+07	1.02295e+07	7.49081e+06	8.07222e+06	3.6193e+07	1.30998e+07	4.75281e+07	1.70745e+07	-1.47693	0.00834897	0.775522	1.46962
M484T76	4.80376e+07	1.80375e+07	9.80798e+07	5.38337e+07	2.62888e+07	5.25359e+07	4.73837e+07	7.02464e+06	3.04356e+06	1.28833e+06	9.76802e+06	1.19851e+07	4.94689e+07	1.34156e+07	-1.88261	0.0226459	0.775522	1.45605
M182T533	2.41099e+07	4.50108e+07	1.88586e+07	2.07816e+07	2.44588e+07	3.15131e+07	6.46134e+07	2.88655e+07	9.07494e+07	6.8426e+07	3.32148e+07	3.75062e+07	2.74555e+07	5.38959e+07	0.973082	0.0337711	0.775522	1.44906
M611T54	2.94226e+07	1.87774e+07	1.66034e+07	6.10002e+07	8.05273e+07	4.02803e+07	1.42836e+07	1.17927e+07	2.59728e+06	4.88668e+06	1.99706e+07	8.41244e+06	4.11019e+07	1.03239e+07	-1.99322	0.0159574	0.775522	1.44437
M271T123	1.10679e+07	1.97099e+07	4.8226e+06	1.10244e+07	1.48049e+07	1.52254e+07	5.21827e+07	7.87437e+06	2.79168e+07	2.92273e+07	6.56629e+07	3.54072e+07	1.27758e+07	3.63785e+07	1.50967	0.0196325	0.775522	1.42936
M137T112	5.08065e+07	5.45819e+07	4.14639e+07	8.16348e+07	6.86664e+07	1.10285e+08	4.30815e+07	4.87974e+07	3.23107e+07	3.86501e+07	3.96287e+07	2.15421e+07	6.79064e+07	3.73351e+07	-0.863016	0.0190972	0.775522	1.40219
M238T377	2.11785e+07	1.66256e+07	1.20856e+07	1.15185e+07	1.22719e+07	1.33978e+07	4.12904e+07	1.30124e+07	3.89156e+07	7.6169e+07	2.36526e+07	3.88112e+07	1.4513e+07	3.86419e+07	1.41282	0.021692	0.775522	1.39803
M151T272	2.30475e+07	1.93222e+07	1.72881e+07	1.22887e+07	1.64892e+07	1.79063e+07	6.67804e+07	2.8515e+07	4.2102e+07	4.94117e+07	1.72812e+07	3.26026e+07	1.77237e+07	3.94488e+07	1.1543	0.0133447	0.775522	1.39705
M314T188_2	2.28062e+08	1.76234e+08	1.91723e+08	1.88671e+08	1.53158e+08	2.43034e+08	1.99532e+08	1.55702e+08	1.26247e+08	1.27144e+08	1.53764e+08	1.73792e+08	1.96814e+08	1.5603e+08	-0.335006	0.0445869	0.775522	1.39104
M321T62	2.63571e+07	4.9928e+07	2.056e+07	3.45204e+07	5.66003e+07	5.55244e+07	4.69042e+07	3.56089e+07	1.01995e+08	1.00968e+08	6.17637e+07	7.78485e+07	4.05817e+07	7.08481e+07	0.803901	0.0415409	0.775522	1.38967
M245T61	6.97204e+07	4.26361e+07	5.78924e+07	5.74868e+07	7.26658e+07	6.16884e+07	1.00161e+08	5.33365e+07	8.62105e+07	9.26319e+07	8.08394e+07	8.06327e+07	6.03483e+07	8.2302e+07	0.447614	0.0190375	0.775522	1.38492
M95T238	2.44113e+07	3.13796e+07	1.06428e+07	3.35481e+07	1.92216e+07	2.34399e+07	7.42967e+07	2.35063e+07	2.74228e+07	5.66126e+07	4.39689e+07	3.81546e+07	2.37739e+07	4.39936e+07	0.887917	0.0381667	0.775522	1.36393
M397T184	4.44012e+07	2.52633e+07	1.08589e+08	5.41238e+07	9.91542e+06	3.54207e+07	3.52316e+07	1.01487e+06	1.42259e+07	8.07084e+06	5.81022e+06	9.71108e+06	4.62856e+07	1.23441e+07	-1.90675	0.044518	0.775522	1.34894
M385T93	1.07962e+07	2.54619e+07	1.30973e+07	9.7077e+06	4.3986e+07	2.25095e+07	4.90437e+07	7.15157e+07	6.3824e+07	1.49409e+07	5.8759e+07	5.54416e+07	2.09264e+07	5.22542e+07	1.32022	0.0088677	0.775522	1.34553
M131T57	4.30094e+07	4.38503e+07	3.46873e+07	5.33201e+07	5.31136e+07	4.92385e+07	6.47549e+07	6.11643e+07	6.41952e+07	6.46941e+07	8.79715e+07	6.41117e+07	4.62032e+07	6.78153e+07	0.553618	0.00152385	0.554328	1.33855
M228T92	1.17678e+07	5.95538e+07	2.94905e+07	7.10869e+07	2.29524e+07	5.76222e+07	1.01061e+07	1.82107e+07	1.8497e+07	6.40872e+06	2.11122e+07	1.05979e+07	4.2079e+07	1.41554e+07	-1.57174	0.0191072	0.775522	1.33602
M183T79	1.77148e+07	1.42889e+07	1.35913e+07	9.66371e+06	5.82536e+07	1.20428e+07	5.28338e+07	1.61112e+07	5.0699e+07	6.40007e+07	3.40402e+07	6.26153e+07	2.09259e+07	4.67167e+07	1.15865	0.0361063	0.775522	1.33339
M682T224	2.62099e+06	1.68234e+07	6.24041e+06	2.08073e+07	1.15641e+07	1.03208e+07	1.46321e+07	2.50592e+07	6.42559e+07	7.57235e+07	2.81045e+07	2.62388e+07	1.13962e+07	3.90023e+07	1.77501	0.0247096	0.775522	1.32931
M136T218	5.59154e+06	3.7555e+06	2.59386e+06	3.87011e+06	3.32922e+06	3.44839e+06	2.80436e+07	2.53689e+07	2.7401e+07	3.33107e+06	4.5013e+07	2.76218e+07	3.76477e+06	2.61299e+07	2.79507	0.00211921	0.57107	1.31605
M114T159	6.57902e+07	4.4697e+07	1.98641e+07	6.66529e+07	7.83176e+07	4.06074e+07	2.3578e+07	2.43907e+07	2.16903e+07	1.59988e+07	3.64787e+07	3.36623e+07	5.26549e+07	2.59665e+07	-1.01992	0.0168607	0.775522	1.30198
M277T190	5.29578e+06	3.26931e+06	2.31412e+06	2.44318e+07	5.59247e+06	2.9997e+06	4.13104e+07	2.07631e+07	5.14085e+07	3.9875e+06	2.24066e+07	3.71876e+07	7.31719e+06	2.95106e+07	2.01187	0.0171791	0.775522	1.28703
M245T76	3.39704e+07	3.44983e+07	3.21574e+07	2.64481e+07	4.92269e+07	3.73503e+07	7.91723e+07	3.32833e+07	6.81821e+07	5.56305e+07	3.53961e+07	6.43414e+07	3.56086e+07	5.6001e+07	0.653227	0.031036	0.775522	1.28335
M149T184	1.33589e+07	1.97657e+07	7.40188e+07	2.93491e+07	3.52627e+07	2.79792e+07	4.99928e+07	4.70311e+07	5.45041e+07	7.52006e+07	6.47941e+07	8.02808e+07	3.32891e+07	6.19672e+07	0.896457	0.0199583	0.775522	1.26774
M228T966	8.18781e+07	9.16836e+07	8.4874e+07	1.00843e+08	8.34745e+07	8.91574e+07	5.86093e+07	2.19022e+07	7.36008e+07	5.33454e+07	7.98118e+07	7.20735e+07	8.86518e+07	5.98905e+07	-0.565824	0.0099476	0.775522	1.26472
M339T92	1.58911e+07	2.6047e+07	1.37816e+07	1.00636e+07	4.57717e+07	2.28627e+07	4.73318e+07	6.59855e+07	6.68758e+07	1.38002e+07	5.51853e+07	5.60049e+07	2.24029e+07	5.08639e+07	1.18296	0.0139166	0.775522	1.25925
M180T415	6.39314e+07	1.30054e+07	5.94881e+07	8.20934e+07	2.09578e+07	6.91827e+07	7.52264e+07	7.41285e+07	8.79518e+07	7.88486e+07	6.88786e+07	8.44849e+07	5.14431e+07	7.82531e+07	0.605171	0.0453767	0.775522	1.25583
M557T59	2.22654e+07	2.70865e+07	2.82122e+07	2.11915e+07	1.98875e+07	2.35436e+07	8.49485e+06	7.35766e+06	4.61953e+06	5.53139e+06	2.13602e+06	1.28423e+07	2.36978e+07	6.8303e+06	-1.79473	8.11274e-06	0.0609023	1.25154
M176T288_1	3.15688e+07	4.09145e+07	5.07761e+07	5.19377e+07	6.84777e+06	3.89971e+07	1.00074e+07	2.0541e+07	1.19827e+07	1.58819e+07	1.8071e+07	1.47932e+07	3.68403e+07	1.52129e+07	-1.27599	0.0109525	0.775522	1.24419
M397T167	2.26661e+07	1.90321e+07	4.12195e+07	2.54948e+07	1.41079e+07	2.6014e+07	9.85259e+06	800706	8.78875e+06	4.48283e+06	2.34083e+06	6.41531e+06	2.47557e+07	5.44684e+06	-2.18427	0.000733931	0.538413	1.23963
M327T188	7.81974e+07	6.50638e+07	1.13062e+08	8.10789e+07	9.92779e+07	1.15201e+08	9.0647e+07	6.40884e+07	3.59628e+07	6.13013e+07	7.44143e+07	7.24686e+07	9.19803e+07	6.64804e+07	-0.468396	0.0449444	0.775522	1.21196
M343T427	1.16114e+07	1.27049e+07	1.21933e+07	9.62158e+06	559955	8.91152e+06	3.62825e+07	8.13398e+06	2.2438e+07	4.20941e+07	1.74621e+07	2.33138e+07	9.26712e+06	2.49541e+07	1.42908	0.0155795	0.775522	1.19603
M607T147	5.09167e+07	2.58246e+07	2.6277e+07	1.75709e+07	4.80687e+07	3.18944e+07	6.52336e+07	3.37607e+07	4.4789e+07	6.53583e+07	4.36715e+07	5.99358e+07	3.34254e+07	5.21248e+07	0.641026	0.0344977	0.775522	1.196
M318T431	3.46373e+07	1.54459e+07	4.53348e+07	1.47525e+07	5.89433e+06	3.7525e+07	3.67773e+06	5.17174e+06	5.33256e+06	1.21932e+07	5.21113e+06	570402	2.55983e+07	5.35946e+06	-2.25589	0.0116309	0.775522	1.19249
M664T263_2	2.30967e+07	4.4034e+07	6.48963e+07	2.6796e+07	2.56837e+07	4.27288e+07	1.6071e+07	2.53096e+07	2.43553e+07	1.64293e+07	1.67185e+07	1.84659e+07	3.78726e+07	1.95582e+07	-0.953377	0.0218806	0.775522	1.17982
M327T236_2	6.16604e+07	5.7319e+07	5.38649e+07	5.71872e+07	7.18835e+07	4.92191e+07	5.68051e+07	7.75771e+07	1.40371e+08	7.96132e+07	7.37798e+07	8.63009e+07	5.85224e+07	8.57412e+07	0.551	0.0477367	0.775522	1.17015
M263T91_2	2.75736e+07	3.19629e+07	2.72102e+07	2.20746e+07	2.92211e+07	2.70282e+07	4.00319e+07	3.21226e+07	6.37716e+07	4.90711e+07	3.82311e+07	4.36002e+07	2.75118e+07	4.44714e+07	0.69283	0.00468346	0.76432	1.16963
M205T403	2.59515e+07	1.80033e+07	8.46411e+06	1.37159e+07	9.59261e+06	1.40361e+07	5.62745e+07	2.24933e+07	2.6284e+07	3.07532e+07	1.50571e+07	3.04136e+07	1.49606e+07	3.02126e+07	1.01398	0.0358181	0.775522	1.15383
M523T59_1	3.17992e+07	6.15395e+07	6.04057e+07	5.32955e+07	2.82118e+07	4.28448e+07	3.90178e+07	4.67099e+07	1.06834e+07	1.08432e+07	2.40088e+07	2.45753e+07	4.63494e+07	2.59731e+07	-0.835535	0.0350594	0.775522	1.1509
M176T250_2	7.18756e+06	7.65665e+07	3.8002e+06	3.4827e+07	2.33988e+07	2.17202e+07	2.80736e+06	1.19879e+06	3.23877e+06	2.96575e+06	1.80031e+06	2.84765e+06	2.79167e+07	2.47644e+06	-3.49479	0.0399929	0.775522	1.14544
M230T123	1.95543e+07	2.34672e+07	2.28873e+07	2.41981e+07	2.67997e+07	2.49003e+07	4.31794e+07	2.48152e+07	4.35694e+07	5.40114e+07	2.47851e+07	4.55827e+07	2.36345e+07	3.93238e+07	0.734509	0.0101333	0.775522	1.13688
M466T270	1.90546e+07	1.55099e+07	5.21831e+07	6.59222e+07	2.44082e+07	4.21476e+07	1.38405e+07	1.54197e+07	1.95128e+07	2.02196e+07	1.50495e+07	1.43963e+07	3.65376e+07	1.64064e+07	-1.15512	0.0359276	0.775522	1.13003
M548T60	2.87353e+07	1.98662e+07	1.36556e+07	2.08286e+07	3.3584e+07	2.93475e+07	3.8057e+07	3.3956e+07	4.0688e+07	6.13189e+07	3.15421e+07	4.00175e+07	2.43362e+07	4.09299e+07	0.750053	0.0105152	0.775522	1.11668
M117T770	3.59892e+07	4.01168e+07	4.34303e+07	3.18384e+07	2.44653e+07	4.27402e+07	1.92974e+07	2.21652e+07	1.83871e+07	2.26147e+07	1.85272e+07	2.88557e+07	3.64301e+07	2.16412e+07	-0.751349	0.00143157	0.554328	1.10663
M121T948	3.23673e+07	2.84723e+07	4.01225e+07	3.67745e+07	5.96672e+07	3.58644e+07	1.75743e+07	2.09286e+07	2.82199e+07	2.98696e+07	8.43859e+06	3.06514e+07	3.8878e+07	2.26137e+07	-0.781756	0.0171962	0.775522	1.10652
M168T326	1.24563e+07	2.99415e+07	2.92231e+07	5.15422e+07	5.44752e+07	6.04506e+07	1.28552e+07	8.49087e+06	1.18337e+07	1.51228e+07	3.77798e+07	3.0368e+07	3.96815e+07	1.94084e+07	-1.03179	0.0480395	0.775522	1.10179
M175T720	1.39959e+07	2.19552e+07	1.78124e+07	2.06239e+07	1.58228e+07	1.17143e+07	2.05388e+07	4.97919e+07	4.07141e+07	1.4646e+07	7.44188e+07	4.58255e+07	1.69874e+07	4.09892e+07	1.27078	0.0231177	0.775522	1.09827
M538T161	2.86916e+07	2.32516e+07	2.35824e+07	1.53552e+07	3.51977e+07	7.88166e+06	4.23831e+07	3.61175e+07	3.50639e+07	4.84531e+07	2.6969e+07	4.32776e+07	2.23267e+07	3.87107e+07	0.793965	0.00842688	0.775522	1.09284
M344T92	2.60419e+07	2.03878e+07	1.9222e+07	2.00759e+07	2.77516e+07	1.87661e+07	4.30614e+07	1.24226e+07	2.67355e+07	4.91331e+07	4.30569e+07	4.59203e+07	2.20409e+07	3.67216e+07	0.736448	0.0346494	0.775522	1.09264
M277T127	2.1287e+07	1.97712e+07	2.12408e+07	1.64808e+07	1.96325e+07	2.01395e+07	3.53319e+07	1.64529e+07	3.36765e+07	2.89178e+07	6.08301e+07	3.85276e+07	1.97586e+07	3.56228e+07	0.850317	0.0243369	0.775522	1.08367
M247T75	4.91024e+07	1.72592e+07	5.03091e+07	2.79751e+07	3.94487e+07	4.17868e+07	6.22987e+07	3.80112e+07	3.96749e+07	6.16197e+07	7.07619e+07	5.78065e+07	3.76469e+07	5.50288e+07	0.547657	0.043478	0.775522	1.07326
M199T92	2.37006e+07	2.12171e+07	2.7923e+07	1.75596e+07	2.66255e+07	2.40514e+07	3.01955e+07	2.95588e+07	7.88452e+07	4.20275e+07	3.69696e+07	3.78267e+07	2.35129e+07	4.25705e+07	0.856405	0.0321952	0.775522	1.07157
M303T486	3.21671e+07	3.46474e+07	3.5731e+07	3.07107e+07	1.17574e+07	3.67618e+07	1.36218e+07	1.30232e+07	1.65207e+07	1.44516e+07	1.62073e+07	1.37831e+07	3.02959e+07	1.46013e+07	-1.05303	0.00228215	0.57107	1.07153
M161T77	2.22542e+07	1.83974e+07	1.52407e+07	1.38711e+07	1.83914e+07	2.18918e+07	3.37934e+07	2.13811e+07	3.2844e+07	4.29873e+07	2.98275e+07	2.42244e+07	1.83411e+07	3.0843e+07	0.749863	0.00446702	0.76432	1.07034
M163T59	1.78586e+07	2.55084e+07	1.2866e+07	1.92532e+07	1.62089e+07	2.52049e+07	3.71481e+07	1.59139e+07	3.84318e+07	3.99888e+07	2.82471e+07	3.13363e+07	1.94833e+07	3.18443e+07	0.708796	0.0148391	0.775522	1.06798
M102T481	1.54013e+07	1.80439e+07	1.05146e+07	7.67426e+06	9.56517e+06	9.37767e+06	2.21042e+07	7.933e+06	3.30719e+07	4.02516e+07	1.70915e+07	3.9104e+07	1.17628e+07	2.65927e+07	1.1768	0.0234733	0.775522	1.057
M700T246	3.09017e+07	8.57594e+06	8.31898e+06	4.0525e+07	8.76701e+06	5.18193e+07	3.89438e+06	8.02892e+06	5.15518e+06	5.03783e+06	5.70793e+06	4.93046e+06	2.4818e+07	5.45912e+06	-2.18465	0.032094	0.775522	1.05346
M128T640	4.0736e+07	2.70828e+07	3.7629e+07	2.4416e+07	4.23449e+07	5.70774e+07	2.43923e+07	2.5436e+07	1.76523e+07	1.45587e+07	2.40853e+07	3.20199e+07	3.82143e+07	2.30241e+07	-0.73097	0.0188557	0.775522	1.04782
M664T98	1.64535e+06	4.80602e+06	681509	1.96395e+06	8.20308e+06	1.4103e+06	7.33364e+06	1.77163e+07	5.12114e+07	2.07744e+07	1.09173e+07	2.01281e+07	3.11837e+06	2.13469e+07	2.77516	0.0181465	0.775522	1.0459
M295T384	1.10433e+07	6.77003e+06	1.15148e+07	8.06003e+06	2.73298e+06	9.71761e+06	3.0263e+07	1.35819e+07	1.44202e+07	2.34474e+07	2.11021e+07	1.4125e+07	8.30645e+06	1.94899e+07	1.23042	0.00424191	0.76432	1.03349
M109T98	5.83015e+07	4.03414e+07	4.4407e+07	2.73066e+07	5.25899e+07	5.97314e+07	8.15441e+07	7.01467e+07	5.87257e+07	5.55109e+07	7.13495e+07	4.53871e+07	4.7113e+07	6.37773e+07	0.436919	0.0459451	0.775522	1.02784
M530T61	3.58377e+07	3.28165e+07	3.36702e+07	3.57968e+07	4.06091e+07	3.30422e+07	5.65652e+07	4.56379e+07	4.04714e+07	5.48905e+07	4.41067e+07	4.14347e+07	3.52954e+07	4.71844e+07	0.418828	0.00300236	0.626075	1.0267
M135T76	3.36534e+07	2.29961e+07	2.75632e+07	3.57244e+07	4.12754e+07	3.72198e+07	6.36325e+07	5.48234e+07	2.8412e+07	4.57839e+07	5.43288e+07	4.39559e+07	3.3072e+07	4.84894e+07	0.552057	0.0212693	0.775522	1.02491
M604T43	9.77436e+06	2.99381e+07	1.48353e+07	2.95461e+07	2.44803e+07	3.06407e+07	4.65928e+06	1.71345e+07	6.57459e+06	1.0939e+07	1.08609e+07	1.06138e+07	2.32024e+07	1.01303e+07	-1.19559	0.00875058	0.775522	1.02004
M128T364	5.04326e+07	5.36128e+07	6.11075e+07	3.23403e+07	1.42752e+07	4.22542e+07	4.05921e+07	2.26755e+07	6.25364e+06	8.51142e+06	2.72362e+07	2.66394e+07	4.23371e+07	2.19847e+07	-0.945421	0.0409017	0.775522	1.01803
M352T380	2.69596e+06	3.16229e+06	9.59421e+06	1.6459e+06	1.18846e+07	8.27799e+06	4.04515e+07	9.8939e+06	9.67807e+06	2.58854e+07	2.07602e+07	7.67488e+06	6.21016e+06	1.90573e+07	1.61764	0.0408706	0.775522	1.01726
M248T948	3.42816e+07	6.42351e+07	4.05238e+07	3.21449e+07	5.49769e+07	4.70567e+07	6.93327e+07	7.99099e+07	8.95485e+07	5.36651e+07	4.209e+07	5.81597e+07	4.55365e+07	6.5451e+07	0.523392	0.0468005	0.775522	1.01452
M737T54	1.52014e+07	1.06226e+07	8.65589e+06	3.73687e+07	5.03637e+07	2.49494e+07	512046	6.91909e+06	811115	2.19678e+07	1.12052e+07	5.30475e+06	2.45269e+07	7.78666e+06	-1.65529	0.0495921	0.775522	1.00904
M199T729	2.87203e+07	8.02757e+07	1.46783e+07	5.13942e+07	3.13131e+07	1.48839e+07	2.27337e+07	6.5986e+06	9.6665e+06	1.69162e+07	1.64199e+07	6.11759e+06	3.68776e+07	1.30754e+07	-1.49589	0.0490602	0.775522	1.00743
M103T302	1.84527e+07	1.31786e+07	1.32176e+07	3.48248e+07	6.10983e+07	2.16585e+07	2.16708e+07	6.51109e+06	7.69796e+06	3.92373e+06	5.012e+06	6.84167e+06	2.70718e+07	8.60954e+06	-1.65278	0.0436867	0.775522	1.00544

## Sheet: POS LP-HvsLP-L
Table S1. The DAMs were identified
ID	LP-H-1	LP-H-2	LP-H-3	LP-H-4	LP-H-5	LP-H-6	LP-L-1	LP-L-2	LP-L-3	LP-L-4	LP-L-5	LP-L-6	control_mean	case_mean	log2_FC(case_mean/control_mean)	Pvalue	fdr	vip
M100T102	3.97447e+09	6.57572e+09	3.61691e+09	4.97863e+09	1.9425e+09	3.73759e+09	1.90889e+09	2.23338e+09	2.06026e+09	3.30821e+09	1.9834e+09	2.41182e+09	4.13764e+09	2.31766e+09	-0.836138	0.0209601	0.686419	13.1325
M101T161_2	6.40274e+08	2.62168e+09	1.49823e+09	1.49415e+09	2.44796e+09	1.64249e+09	1.4167e+09	8.07015e+08	5.27534e+08	1.58728e+09	2.05183e+08	8.27606e+08	1.72413e+09	8.9522e+08	-0.945554	0.0463287	0.725899	8.28772
M203T532_2	1.85851e+09	3.79945e+08	9.28124e+08	6.51516e+08	5.8217e+08	7.87274e+08	1.71515e+06	3.90717e+08	3.46189e+08	2.91212e+08	2.29287e+08	5.38101e+08	8.64589e+08	2.99537e+08	-1.52928	0.0308538	0.702027	7.89191
M313T189	1.09073e+09	8.45377e+08	9.02071e+08	1.00711e+09	7.05112e+08	1.12503e+09	4.20511e+08	7.85232e+08	6.44836e+08	1.14268e+08	4.7742e+07	8.2867e+08	9.45904e+08	4.73543e+08	-0.998197	0.011084	0.670308	7.44905
M130T564	1.63131e+09	4.29484e+08	6.30046e+08	5.72007e+08	1.47793e+09	1.02616e+09	2.2527e+08	6.71296e+08	6.80385e+08	2.32475e+08	4.66312e+08	3.77793e+08	9.61156e+08	4.42255e+08	-1.11989	0.0409991	0.725899	7.43818
M521T199	2.34333e+08	4.44834e+07	3.31931e+08	1.48472e+08	6.07195e+07	1.56376e+08	4.08988e+08	5.03988e+08	6.70078e+08	5.35735e+08	4.8525e+08	5.95817e+08	1.62719e+08	5.33309e+08	1.71259	7.5314e-05	0.0942304	7.24923
M111T182	5.39482e+08	1.41484e+08	6.75277e+08	3.24224e+08	1.01931e+08	1.05769e+09	1.3444e+08	1.37106e+08	7.46214e+07	1.97359e+08	9.48429e+07	1.93748e+08	4.73347e+08	1.38686e+08	-1.77107	0.0489781	0.725899	6.19529
M84T228	9.78567e+08	1.07626e+08	5.85036e+08	3.45526e+08	7.9008e+07	3.27024e+08	8.90801e+07	1.43983e+08	6.87872e+07	3.43368e+07	6.89758e+07	1.31005e+08	4.03798e+08	8.93613e+07	-2.17591	0.0463628	0.725899	5.73793
M184T52	2.55274e+08	1.82473e+08	2.54885e+08	2.19758e+08	3.22076e+08	2.2526e+08	7.60885e+07	6.17848e+07	2.83986e+07	4.66705e+07	3.38084e+07	4.5821e+07	2.43288e+08	4.8762e+07	-2.31883	2.58641e-06	0.0097081	5.5434
M176T416	5.8213e+08	4.46729e+08	4.5894e+08	8.82264e+08	2.29566e+08	4.50439e+08	3.49367e+07	5.60235e+08	1.58651e+07	9.98203e+07	2.91897e+07	4.86417e+08	5.08345e+08	2.04411e+08	-1.31434	0.0477107	0.725899	5.40974
M188T556	2.23213e+08	1.24051e+08	5.87826e+08	4.83246e+08	4.71994e+07	2.09e+08	9.68118e+06	2.608e+07	4.07519e+06	7.17344e+06	8.85079e+07	7.82206e+07	2.79089e+08	3.5623e+07	-2.96984	0.0194359	0.686419	5.31466
M147T595	7.53816e+08	2.0875e+08	5.32408e+08	3.3101e+08	4.70438e+08	3.99286e+08	3.2661e+08	2.7223e+08	2.98563e+08	1.49389e+08	1.52691e+08	2.15095e+08	4.49284e+08	2.35763e+08	-0.930292	0.0266168	0.687512	4.90432
M488T61	6.30916e+07	6.1571e+07	6.35416e+07	3.8817e+07	8.92522e+07	4.72732e+07	2.7515e+08	1.6137e+08	2.79028e+08	2.77707e+08	1.15584e+08	2.244e+08	6.05911e+07	2.22207e+08	1.87472	0.000252976	0.21101	4.87138
M100T277	2.16641e+08	2.49166e+07	1.40672e+08	4.7938e+07	7.83938e+07	8.99113e+07	1.64249e+08	6.68524e+08	1.35803e+08	4.31384e+08	7.28653e+08	7.4267e+07	9.97455e+07	3.67147e+08	1.88003	0.0496077	0.725899	4.76146
M112T41	3.8783e+08	1.60571e+08	3.05949e+08	4.83682e+08	3.9848e+08	4.86791e+08	1.92939e+08	2.98073e+08	1.67414e+08	2.75834e+08	1.45815e+08	1.46957e+08	3.7055e+08	2.04505e+08	-0.857531	0.0155991	0.686419	4.59197
M190T385	6.0238e+08	2.4156e+08	6.63119e+07	1.46451e+08	2.03366e+08	2.35589e+08	6.04425e+07	8.16714e+07	3.68611e+07	3.70876e+07	3.59528e+07	3.91548e+07	2.49276e+08	4.85283e+07	-2.36085	0.0245316	0.686419	4.57632
M484T60	2.81049e+08	2.25343e+08	6.40886e+08	3.58662e+08	1.81753e+08	3.15608e+08	6.75933e+07	8.31091e+07	2.64204e+08	2.2663e+08	9.36105e+07	1.56063e+08	3.33883e+08	1.48535e+08	-1.16854	0.0320196	0.702768	4.49782
M121T216	1.32178e+08	1.48942e+07	3.45084e+08	1.62741e+08	2.50326e+08	1.68343e+08	1.91598e+07	9.50243e+06	7.04855e+07	6.66664e+06	7.35103e+06	6.00334e+07	1.78928e+08	2.88665e+07	-2.63191	0.00962052	0.670308	4.37827
M112T42	2.01353e+07	2.48658e+08	2.73023e+07	2.15855e+08	2.39367e+08	2.0386e+08	3.55529e+06	1.44547e+07	1.9872e+07	1.23337e+07	2.42983e+07	2.09391e+07	1.59196e+08	1.59089e+07	-3.3229	0.00804855	0.670308	3.98899
M570T60	3.93346e+07	1.83312e+07	1.62899e+07	2.87812e+07	9.81736e+06	1.7631e+07	4.36106e+07	2.94091e+08	2.43205e+08	1.8945e+08	3.54788e+07	1.4768e+08	2.16975e+07	1.58919e+08	2.87269	0.00966126	0.670308	3.97625
M109T61	1.47939e+08	1.16077e+08	1.55595e+08	1.32361e+08	1.24593e+08	1.43944e+08	3.42228e+08	1.5214e+08	1.62887e+08	4.00764e+08	1.6375e+08	3.571e+08	1.36751e+08	2.63145e+08	0.944301	0.023631	0.686419	3.70082
M98T449	3.18229e+08	1.09372e+08	2.24137e+08	1.79917e+08	4.40463e+07	2.85921e+08	6.76314e+07	1.09485e+08	8.53933e+07	8.14081e+07	3.96994e+07	9.08559e+07	1.93604e+08	7.90788e+07	-1.29174	0.0257026	0.686419	3.67533
M164T135	3.77197e+08	1.97721e+08	3.67278e+08	1.55886e+08	3.80078e+08	2.98688e+08	1.17769e+08	1.29151e+08	2.94268e+08	1.56066e+08	1.42949e+08	2.09568e+08	2.96141e+08	1.74962e+08	-0.759246	0.0311967	0.702027	3.63079
M133T224	9.86302e+07	9.40952e+07	1.23278e+08	6.52783e+07	7.83509e+07	7.99751e+07	9.68125e+06	1.76074e+06	9.66072e+06	2.33856e+06	7.95717e+06	2.17524e+06	8.99346e+07	5.59561e+06	-4.00651	1.54865e-06	0.0097081	3.62976
M122T845	5.79486e+08	5.58908e+08	4.87877e+08	5.51491e+08	4.0843e+08	5.46898e+08	4.50344e+08	5.29585e+08	2.84376e+08	4.28407e+08	3.86836e+08	3.82798e+08	5.22182e+08	4.10391e+08	-0.347553	0.024474	0.686419	3.43646
M128T516	2.77131e+08	1.19383e+08	2.97371e+08	1.75018e+08	2.13453e+08	2.5798e+08	1.43082e+08	9.82682e+07	1.56505e+08	5.9668e+07	2.1328e+08	1.03557e+08	2.23389e+08	1.2906e+08	-0.791519	0.0232421	0.686419	3.39018
M169T203	1.69051e+08	2.81753e+08	4.81536e+07	5.6646e+07	1.878e+08	1.98938e+08	5.48103e+07	5.89087e+07	6.64949e+07	1.63972e+07	3.8335e+07	5.1091e+07	1.57057e+08	4.76729e+07	-1.72005	0.0151596	0.686419	3.32395
M140T359	2.41742e+08	1.49591e+08	2.80921e+08	1.57263e+08	2.40682e+08	1.73664e+08	5.24922e+07	1.73363e+08	1.81155e+08	4.28823e+07	5.32012e+07	1.65275e+08	2.0731e+08	1.11395e+08	-0.89611	0.0222949	0.686419	3.26079
M182T224	1.1742e+08	2.949e+07	3.22318e+07	5.15417e+07	2.04788e+07	5.36209e+07	7.40984e+07	2.16779e+08	3.0119e+08	5.58445e+07	6.09255e+07	2.53047e+08	5.07973e+07	1.60314e+08	1.65808	0.0417301	0.725899	3.26062
M169T94	2.75516e+08	1.64267e+08	3.13566e+07	5.91529e+07	2.37255e+08	1.89628e+08	1.12595e+08	5.9271e+07	5.91561e+07	2.52327e+07	1.88894e+07	5.63039e+07	1.59529e+08	5.52413e+07	-1.53	0.0317901	0.702768	3.20637
M260T119	9.31243e+07	4.37155e+07	6.59378e+07	2.23093e+07	1.47246e+08	9.12704e+07	6.60752e+06	4.55883e+06	4.03317e+06	4.60369e+06	4.25897e+06	5.49207e+06	7.72672e+07	4.92571e+06	-3.97145	0.00236486	0.546839	3.11521
M169T78	2.40785e+08	1.40895e+08	5.30955e+07	4.65717e+07	2.11393e+08	1.56802e+08	5.62146e+07	5.49074e+07	3.47715e+07	3.95706e+07	7.25863e+07	5.93469e+07	1.4159e+08	5.28995e+07	-1.42039	0.0229293	0.686419	3.05811
M194T993	2.2055e+08	9.16326e+07	1.53818e+08	1.83091e+08	1.09725e+08	7.67073e+07	3.13148e+08	1.97686e+08	2.73436e+08	1.30758e+08	2.05932e+08	2.48292e+08	1.39254e+08	2.28209e+08	0.712635	0.028649	0.687512	3.05595
M314T188_2	2.28062e+08	1.76234e+08	1.91723e+08	1.88671e+08	1.53158e+08	2.43034e+08	9.21738e+07	1.61615e+08	1.39341e+08	1.24484e+08	5.02568e+07	1.64656e+08	1.96814e+08	1.22088e+08	-0.688911	0.0078458	0.670308	3.04861
M207T77	2.54967e+07	7.69876e+07	1.32234e+08	1.32187e+08	6.48231e+07	4.66018e+06	1.32434e+08	1.05737e+08	1.47147e+08	1.44028e+08	3.43505e+08	1.3805e+08	7.27315e+07	1.68483e+08	1.21195	0.0440462	0.725899	3.03045
M102T448	1.361e+08	7.70849e+07	7.08337e+07	7.99e+07	5.57461e+07	9.24404e+07	2.20903e+08	2.84604e+08	7.79797e+07	1.66555e+08	1.19417e+08	1.51673e+08	8.53508e+07	1.70189e+08	0.995659	0.0246059	0.686419	2.95308
M175T279	2.64077e+08	1.03882e+08	1.28359e+08	1.16982e+08	2.25431e+08	1.29807e+08	9.48596e+07	1.14148e+08	3.63941e+07	1.06604e+08	3.34519e+06	1.10704e+08	1.61423e+08	7.76758e+07	-1.05531	0.0297223	0.689371	2.94074
M165T349	3.1528e+08	2.62784e+08	2.84071e+08	2.63048e+08	2.22907e+08	2.49349e+08	1.98203e+08	2.18191e+08	1.82752e+08	2.22847e+08	1.83375e+08	2.08787e+08	2.6624e+08	2.02359e+08	-0.395806	0.00137789	0.44973	2.9186
M218T962	1.42842e+08	6.80885e+07	1.49268e+08	1.50083e+08	6.77166e+07	1.10397e+08	8.2114e+07	5.03465e+07	4.80063e+07	8.12644e+06	3.28272e+07	6.76392e+07	1.14732e+08	4.81766e+07	-1.25187	0.00598278	0.670308	2.9159
M195T109	1.88311e+08	1.84683e+08	7.8316e+07	1.78147e+08	6.85228e+07	2.00638e+08	2.52987e+08	2.67086e+08	1.77308e+08	1.66743e+08	2.24192e+08	3.00943e+08	1.4977e+08	2.31543e+08	0.628536	0.0302799	0.697273	2.91582
M113T253	1.72724e+08	5.44258e+07	2.23924e+08	7.94948e+07	5.63054e+07	1.47194e+08	4.47066e+07	7.10092e+07	2.87206e+07	5.75766e+07	6.131e+07	4.01031e+07	1.22345e+08	5.0571e+07	-1.27457	0.0335379	0.702768	2.89321
M489T60	2.09952e+07	2.19602e+07	2.11065e+07	1.19823e+07	2.80135e+07	1.77413e+07	1.01208e+08	5.60031e+07	9.77277e+07	9.77163e+07	3.37566e+07	8.20889e+07	2.02998e+07	7.80835e+07	1.94355	0.000492632	0.336199	2.88441
M183T361_1	2.43235e+08	2.25199e+08	1.26931e+08	1.07933e+08	1.07215e+08	1.11146e+08	7.2158e+07	1.06919e+08	4.68075e+07	4.53852e+07	3.35822e+06	1.33988e+08	1.5361e+08	6.81026e+07	-1.17349	0.0237879	0.686419	2.83626
M746T239	1.91091e+08	2.14021e+08	1.76362e+08	2.00542e+08	1.274e+08	1.53813e+08	7.92663e+07	9.73507e+07	1.76375e+08	9.64416e+07	1.27072e+08	8.99374e+07	1.77205e+08	1.11074e+08	-0.673897	0.00703438	0.670308	2.74276
M239T814	8.82995e+07	1.23522e+08	1.64574e+08	1.26e+08	1.52536e+08	2.07018e+08	2.06087e+08	1.95165e+08	1.91679e+08	2.2694e+08	1.73492e+08	2.83085e+08	1.43658e+08	2.12741e+08	0.566459	0.0131114	0.67146	2.72258
M130T587_1	2.97018e+08	1.5742e+08	1.73551e+08	1.25951e+08	2.67881e+08	1.45954e+08	1.36306e+08	1.16546e+08	1.46358e+08	7.08714e+07	9.86202e+07	1.55593e+08	1.94629e+08	1.20716e+08	-0.689111	0.0411729	0.725899	2.65604
M120T174	1.3566e+08	9.06055e+07	1.13321e+08	1.17714e+08	1.29779e+08	1.40613e+08	2.96697e+07	9.73723e+07	5.0264e+07	1.28127e+08	4.56316e+07	4.61908e+07	1.21282e+08	6.62092e+07	-0.873262	0.00949883	0.670308	2.63638
M103T427	2.39766e+08	1.42462e+08	1.41405e+08	6.65608e+07	6.71196e+07	9.0716e+07	8.79191e+07	5.49619e+07	5.67156e+07	2.87668e+07	2.86704e+07	7.16933e+07	1.24671e+08	5.47879e+07	-1.1862	0.0343263	0.702768	2.58784
M218T164	7.60837e+07	1.08789e+08	1.45187e+08	1.32502e+08	5.41272e+07	1.15518e+08	6.14397e+07	3.30854e+07	3.68418e+07	7.48632e+07	2.20264e+07	6.86564e+07	1.05368e+08	4.94855e+07	-1.09035	0.00714062	0.670308	2.58709
M115T314	3.43446e+07	1.48701e+08	2.03824e+08	7.12737e+07	2.53987e+07	8.51608e+07	1.67728e+07	7.5623e+06	1.64171e+07	4.41676e+07	1.48777e+07	4.80792e+07	9.47839e+07	2.46461e+07	-1.94328	0.0365271	0.710386	2.58697
M203T591	1.80965e+08	2.27556e+07	1.21625e+08	7.49698e+07	9.83342e+07	9.35387e+07	5.4375e+07	2.91172e+07	6.25902e+07	3.63261e+07	1.87163e+07	4.46441e+07	9.8698e+07	4.09615e+07	-1.26875	0.0271926	0.687512	2.57
M281T785	7.37608e+07	1.19443e+08	1.12492e+08	8.28001e+07	1.28616e+08	1.04418e+08	1.47862e+08	2.76194e+08	1.19419e+08	1.84475e+08	1.946e+08	1.02797e+08	1.03588e+08	1.70891e+08	0.722217	0.0320341	0.702768	2.56495
M184T76	7.88207e+07	4.41144e+07	5.45418e+07	5.79333e+07	7.69164e+07	6.08356e+07	3.27494e+07	2.06413e+07	1.48922e+07	1.72343e+07	1.18169e+07	1.71998e+07	6.21937e+07	1.9089e+07	-1.70403	4.11021e-05	0.0617107	2.56023
M143T379	9.20246e+07	1.75488e+08	7.64155e+07	7.60426e+07	2.18538e+07	5.96909e+07	2.46018e+07	1.40763e+07	1.83144e+07	1.40685e+07	2.10879e+07	2.28902e+07	8.35858e+07	1.91732e+07	-2.12417	0.0116084	0.67146	2.53323
M232T669	1.58691e+08	1.76945e+08	1.7776e+08	1.84433e+08	1.92211e+08	2.0969e+08	1.32008e+08	6.93054e+07	1.7497e+08	1.23381e+08	1.48182e+08	1.41574e+08	1.83288e+08	1.3157e+08	-0.478284	0.00891282	0.670308	2.47913
M165T14	4.26586e+07	4.65925e+07	3.27144e+07	4.00314e+07	1.17681e+08	1.00689e+08	8.98624e+07	2.2985e+08	5.41602e+07	1.38001e+08	1.0483e+08	1.55172e+08	6.33945e+07	1.28646e+08	1.02098	0.0480307	0.725899	2.41384
M313T231	9.22318e+07	8.09538e+07	1.37088e+08	1.24368e+08	1.59877e+08	1.18278e+08	9.16119e+07	1.00738e+08	5.67593e+07	8.23774e+06	7.34452e+07	8.38495e+07	1.188e+08	6.91069e+07	-0.781628	0.0204589	0.686419	2.38037
M246T961	1.20799e+08	1.20889e+08	1.45307e+08	6.94936e+07	7.9139e+07	8.27851e+07	6.10873e+07	7.38731e+07	6.50178e+07	1.86681e+07	1.46114e+07	7.59373e+07	1.03069e+08	5.15325e+07	-1.00005	0.01142	0.670308	2.37495
M869T190	2.55716e+07	4.32947e+07	1.26251e+08	4.00122e+07	4.47449e+07	1.08663e+08	1.51899e+07	4.08454e+07	1.05048e+07	2.48917e+07	588914	1.15595e+07	6.47562e+07	1.72634e+07	-1.90731	0.0246424	0.686419	2.37015
M114T89	7.6193e+07	1.05303e+08	1.2408e+08	1.55188e+08	1.45532e+07	1.25325e+08	2.55291e+07	2.51943e+07	9.59748e+07	3.35283e+07	5.67743e+07	3.52023e+07	1.00107e+08	4.53672e+07	-1.14182	0.0387521	0.725899	2.36733
M225T220	1.12412e+08	1.04219e+08	1.25038e+08	1.60319e+08	1.2073e+08	1.09302e+08	4.11211e+06	1.22699e+08	1.20919e+08	2.72683e+07	4.97656e+07	8.4918e+07	1.22003e+08	6.82803e+07	-0.837381	0.0331423	0.702768	2.36332
M599T130	9.9497e+07	7.05415e+07	2.08662e+07	7.35107e+07	1.64684e+08	4.25705e+07	3.74333e+07	2.01921e+07	2.76165e+07	2.05667e+07	1.5921e+07	1.37368e+07	7.86116e+07	2.25777e+07	-1.79984	0.0224198	0.686419	2.36253
M166T52	5.44182e+07	3.8465e+07	4.8218e+07	5.26473e+07	6.35577e+07	5.70715e+07	1.56051e+07	1.28803e+07	3.99136e+07	9.21426e+06	6.71516e+06	9.97199e+06	5.23963e+07	1.57167e+07	-1.73716	0.000127834	0.137092	2.33691
M173T316	2.95095e+07	2.43073e+07	1.03384e+08	1.16447e+08	1.11191e+07	5.11226e+07	4.74163e+06	5.83119e+06	7.91017e+06	8.14519e+06	5.95421e+06	1.91815e+07	5.59815e+07	8.62732e+06	-2.69797	0.0255113	0.686419	2.30097
M101T442	1.43101e+08	7.92673e+07	1.55824e+08	9.49023e+07	5.76135e+07	1.37895e+08	7.38765e+07	6.57268e+07	4.6803e+07	6.21112e+07	9.0703e+07	6.27997e+07	1.11434e+08	6.70034e+07	-0.733882	0.0276984	0.687512	2.2946
M146T347	9.11694e+07	5.91156e+07	9.94905e+07	8.96901e+07	3.58041e+07	7.13945e+07	1.27222e+07	7.14463e+07	9.82774e+06	2.85139e+07	3.03252e+07	4.19546e+07	7.4444e+07	3.2465e+07	-1.19727	0.0107565	0.670308	2.27312
M316T212	7.96217e+07	1.5275e+06	4.18685e+07	3.41271e+07	4.83417e+07	4.31566e+07	487847	2.5414e+06	6.37586e+06	812401	811039	9.29488e+06	4.14405e+07	3.38724e+06	-3.61286	0.00430086	0.642573	2.26991
M156T567	9.90802e+07	5.9262e+07	7.57259e+07	5.47254e+07	1.38202e+08	8.99285e+07	4.3302e+07	6.00916e+07	2.09754e+07	4.25709e+07	3.21499e+07	6.28213e+07	8.6154e+07	4.36518e+07	-0.980875	0.013197	0.67146	2.23483
M498T60_2	1.73192e+08	2.2988e+08	2.69163e+08	2.606e+08	1.59381e+08	2.05139e+08	1.60686e+08	1.39751e+08	1.84331e+08	2.22729e+08	1.0899e+08	1.55343e+08	2.16226e+08	1.61972e+08	-0.416798	0.0495478	0.725899	2.22615
M309T153	3.11888e+07	2.69807e+07	2.30204e+07	5.04574e+07	7.36527e+07	5.7586e+07	1.20868e+08	1.05218e+08	3.34254e+07	5.91148e+07	8.80663e+07	1.30529e+08	4.38143e+07	8.95368e+07	1.03108	0.0246389	0.686419	2.17481
M142T530	9.34865e+07	5.39558e+07	7.01543e+07	8.21213e+07	3.56819e+07	5.59291e+07	1.35745e+07	2.6478e+07	2.21683e+07	2.8275e+07	1.26618e+07	5.90934e+07	6.52215e+07	2.70418e+07	-1.27015	0.00603999	0.670308	2.15843
M87T15	1.51222e+08	9.22404e+07	1.05703e+08	8.9044e+07	5.22609e+07	1.77363e+08	7.25937e+07	5.84773e+07	6.31743e+07	6.63864e+07	8.24963e+07	7.1658e+07	1.11306e+08	6.9131e+07	-0.687122	0.0494638	0.725899	2.13881
M700T50	6.69708e+07	2.32831e+07	6.62584e+07	4.46172e+07	4.18096e+07	4.88769e+07	1.15154e+07	1.83354e+07	1.79358e+07	5.60341e+06	2.79556e+07	2.09374e+07	4.8636e+07	1.70472e+07	-1.51249	0.00166596	0.48789	2.13152
M163T112	4.34727e+07	3.71952e+07	5.53009e+07	5.78157e+07	1.99449e+06	4.33622e+07	525368	3.06769e+06	3.73566e+06	1.38192e+07	1.09391e+07	6.46049e+06	3.98569e+07	6.42458e+06	-2.63315	0.00275593	0.574688	2.1042
M397T184	4.44012e+07	2.52633e+07	1.08589e+08	5.41238e+07	9.91542e+06	3.54207e+07	1.08674e+07	1.31321e+07	470198	7.48439e+06	4.55831e+06	1.00434e+07	4.62856e+07	7.75931e+06	-2.57656	0.0208791	0.686419	2.10369
M263T538	2.51186e+07	8.78941e+07	8.1553e+07	1.3794e+07	1.65046e+07	9.38153e+07	1.01774e+07	1.04722e+07	7.42435e+06	1.43967e+07	1.7195e+07	1.23041e+07	5.31133e+07	1.1995e+07	-2.14664	0.025718	0.686419	2.086
M599T199_1	4.15914e+07	1.60847e+08	4.59117e+07	8.56468e+07	5.89997e+07	8.02229e+07	3.57967e+07	2.31277e+07	4.74391e+07	2.79648e+07	1.83598e+07	3.03855e+07	7.88699e+07	3.05123e+07	-1.37009	0.0252714	0.686419	2.06724
M137T272	6.11527e+07	1.37226e+08	1.00726e+08	8.76018e+07	5.12016e+07	9.48066e+07	3.23554e+07	6.19883e+07	1.72858e+07	3.39985e+07	6.38855e+07	7.07134e+07	8.87858e+07	4.67045e+07	-0.926769	0.0205887	0.686419	2.06231
M113T229	9.71269e+07	3.8118e+07	4.08067e+07	3.68911e+07	6.88658e+07	4.52492e+07	1.73928e+07	3.19678e+07	1.00028e+07	1.54121e+07	1.4634e+07	2.88476e+07	5.45096e+07	1.97095e+07	-1.46762	0.00746303	0.670308	2.05465
M247T396	9.88317e+07	1.24691e+07	5.35327e+07	3.47821e+07	6.63733e+07	6.54965e+07	2.74808e+07	2.7498e+07	2.76404e+07	1.78961e+07	2.98538e+06	1.70897e+07	5.52476e+07	2.00984e+07	-1.45883	0.0200074	0.686419	2.05299
M679T190	9.18919e+07	4.46177e+07	7.61465e+07	5.11532e+07	4.18077e+07	9.02065e+07	3.51035e+07	5.11919e+07	3.52895e+07	1.52894e+07	8.74549e+06	4.98681e+07	6.59706e+07	3.25813e+07	-1.01778	0.0175646	0.686419	2.00302
M135T826	1.56975e+07	3.65691e+07	2.20088e+07	1.84444e+07	1.83898e+07	1.52067e+07	1.0015e+08	4.21104e+07	6.27122e+07	1.72648e+07	8.97831e+07	3.28574e+07	2.10527e+07	5.74796e+07	1.44904	0.0243245	0.686419	1.9988
M196T212	2.5005e+07	1.05528e+07	3.5899e+06	8.47385e+06	3.13331e+06	1.07183e+07	1.9482e+07	4.79089e+07	4.89605e+07	1.2843e+08	7.49702e+06	5.08057e+07	1.02455e+07	5.0514e+07	2.30169	0.0443851	0.725899	1.97873
M207T125	7.89475e+07	5.25172e+07	3.15559e+07	5.95535e+07	1.03143e+08	7.02608e+07	4.97337e+07	2.95144e+07	1.82783e+07	3.67535e+07	2.12745e+07	3.59463e+07	6.59963e+07	3.19168e+07	-1.04807	0.0113458	0.670308	1.9705
M103T796	1.11685e+08	3.4985e+07	3.14593e+07	6.72932e+07	1.03054e+08	9.31548e+07	3.77057e+07	4.48581e+07	3.65397e+07	3.6455e+07	4.39162e+07	3.23748e+07	7.36052e+07	3.86416e+07	-0.929652	0.0344132	0.702768	1.96892
M90T384	8.72813e+07	4.5268e+07	9.63165e+07	5.49582e+07	1.18676e+08	6.6022e+07	7.04958e+07	4.1578e+07	1.23022e+07	4.81159e+07	2.44631e+07	5.57043e+07	7.8087e+07	4.21099e+07	-0.890924	0.0296823	0.689371	1.95269
M504T60_2	3.86927e+07	3.89385e+07	2.71008e+07	5.78893e+07	2.0543e+07	2.75166e+07	3.06667e+07	3.89393e+07	8.40766e+07	1.36808e+08	6.55092e+07	8.34113e+07	3.51135e+07	7.32351e+07	1.06051	0.0437229	0.725899	1.9436
M111T252	1.14979e+08	6.89225e+07	8.0897e+07	9.7412e+07	6.35734e+07	7.93461e+07	4.47895e+07	4.39725e+07	5.29836e+07	7.91388e+07	4.90311e+07	5.10956e+07	8.41884e+07	5.35018e+07	-0.654033	0.00863731	0.670308	1.9341
M162T412	4.87355e+07	8.43732e+07	9.05841e+07	1.36196e+08	3.14802e+07	1.02707e+08	3.93406e+07	6.1682e+07	4.27515e+07	3.74663e+07	1.37149e+07	6.6948e+07	8.2346e+07	4.36506e+07	-0.915698	0.0487189	0.725899	1.93209
M556T58	1.19862e+08	1.3089e+08	1.46262e+08	1.09152e+08	1.05129e+08	1.2907e+08	8.95099e+07	6.71766e+07	6.56868e+07	1.07154e+08	1.25682e+08	8.84418e+07	1.23394e+08	9.06086e+07	-0.445553	0.0158945	0.686419	1.93197
M104T89	8.1269e+07	8.84349e+07	5.39369e+07	7.9196e+07	1.43168e+08	9.34261e+07	5.46107e+07	6.26082e+07	5.57094e+07	6.56723e+07	3.11094e+07	5.50774e+07	8.99052e+07	5.41312e+07	-0.731942	0.0204437	0.686419	1.92568
M660T243	6.24114e+07	6.88252e+06	8.59806e+06	5.62666e+06	1.3205e+07	1.76184e+07	7.25079e+07	2.97719e+07	1.13974e+08	4.55416e+07	3.21793e+07	4.38151e+07	1.9057e+07	5.62984e+07	1.56277	0.0402726	0.725899	1.91647
M352T354	6.99356e+07	8.2906e+07	8.90732e+07	1.05981e+08	5.75586e+07	7.27147e+07	5.87493e+07	7.25168e+07	1.31228e+07	3.57609e+07	1.14073e+07	7.5346e+07	7.96949e+07	4.44839e+07	-0.841205	0.0266696	0.687512	1.88088
M100T138	7.25706e+07	6.66243e+07	1.15041e+07	7.415e+07	5.78106e+07	4.77931e+07	4.06661e+07	1.56327e+07	9.08652e+06	2.07381e+07	3.37254e+07	1.26955e+07	5.50755e+07	2.20907e+07	-1.31797	0.0125704	0.67146	1.86796
M300T140_1	6.13337e+07	2.23228e+07	8.51111e+06	5.09549e+07	1.96698e+07	4.39391e+07	8.24909e+07	7.17101e+07	3.36531e+07	4.57747e+07	9.16812e+07	8.17493e+07	3.44553e+07	6.78432e+07	0.97748	0.0244112	0.686419	1.83393
M611T54	2.94226e+07	1.87774e+07	1.66034e+07	6.10002e+07	8.05273e+07	4.02803e+07	1.90352e+07	8.78101e+06	1.1942e+07	5.43881e+06	9.73544e+06	1.18715e+07	4.11019e+07	1.1134e+07	-1.88423	0.0169023	0.686419	1.83225
M175T370	7.25713e+07	6.25017e+06	7.21102e+07	3.8307e+07	4.10496e+07	4.99283e+07	1.65098e+07	4.81194e+07	1.49111e+07	7.31604e+06	8.07494e+06	1.26747e+07	4.67028e+07	1.79343e+07	-1.38078	0.0357861	0.709628	1.82858
M576T196	4.48738e+07	5.54079e+07	9.57879e+07	6.22778e+07	3.71518e+07	5.33639e+07	2.86787e+07	3.05122e+07	2.39011e+07	4.95997e+07	2.04904e+07	2.46763e+07	5.81438e+07	2.96431e+07	-0.971932	0.0122885	0.67146	1.82607
M524T199	7.15846e+07	3.08063e+07	1.04949e+08	7.23272e+07	6.60683e+07	8.10227e+07	4.81202e+07	3.82819e+07	5.71011e+07	1.5638e+07	2.20573e+07	6.76821e+07	7.11263e+07	4.14801e+07	-0.777964	0.0432226	0.725899	1.79596
M162T125	5.66299e+07	1.59927e+07	3.7327e+07	3.75713e+07	7.45244e+07	5.0243e+07	1.82159e+07	1.95714e+07	2.61613e+07	2.08729e+07	1.28111e+07	1.96533e+07	4.53814e+07	1.95477e+07	-1.2151	0.0112267	0.670308	1.79368
M128T640	4.0736e+07	2.70828e+07	3.7629e+07	2.4416e+07	4.23449e+07	5.70774e+07	1.53753e+07	2.09036e+07	1.39015e+07	1.59173e+07	1.6722e+07	1.63778e+07	3.82143e+07	1.65329e+07	-1.20877	0.00129307	0.44973	1.78153
M104T949	1.03242e+08	7.05369e+07	8.23361e+07	8.11031e+07	7.4769e+07	1.08538e+08	6.47845e+07	9.516e+07	7.17403e+07	3.03531e+07	4.79719e+07	4.16176e+07	8.67542e+07	5.86046e+07	-0.565921	0.0340935	0.702768	1.77314
M217T405	4.4268e+07	6.43232e+07	8.53898e+07	1.03359e+08	2.82458e+07	6.4494e+07	2.34898e+07	5.27489e+07	1.77894e+07	2.36062e+07	2.53653e+07	6.03357e+07	6.50133e+07	3.38892e+07	-0.939907	0.04075	0.725899	1.75878
M446T52	1.5657e+08	1.53945e+08	1.75572e+08	1.67382e+08	1.82864e+08	1.68507e+08	1.25279e+08	1.61187e+08	1.14325e+08	1.83272e+08	9.05733e+07	1.39054e+08	1.67473e+08	1.35615e+08	-0.304413	0.0499723	0.725899	1.75716
M159T54_2	6.89328e+07	5.20485e+07	2.98628e+07	3.10179e+07	3.80534e+07	3.4037e+07	5.1137e+07	8.3675e+07	7.58377e+07	5.32747e+07	6.75116e+07	7.71648e+07	4.23254e+07	6.81001e+07	0.686133	0.0111254	0.670308	1.75363
M344T209	5.32828e+07	1.59402e+07	3.65295e+07	4.16035e+07	5.94038e+07	4.30036e+07	2.30853e+06	8.60592e+06	1.23254e+07	4.79699e+07	2.69896e+06	1.83522e+07	4.16272e+07	1.53768e+07	-1.43677	0.0181245	0.686419	1.74984
M341T188	3.72268e+07	4.67086e+07	3.54777e+07	1.24741e+07	2.63168e+07	2.60465e+07	8.48776e+06	7.86831e+06	5.80703e+06	3.7518e+06	3.0737e+06	1.19784e+07	3.07084e+07	6.82784e+06	-2.16913	0.000749078	0.421875	1.74942
M272T52	6.79316e+07	1.39624e+06	2.93183e+07	1.0179e+07	5.28069e+07	3.20042e+07	2.79355e+06	3.85527e+06	6.44684e+06	1.21521e+07	5.38911e+06	4.9431e+06	3.22727e+07	5.92999e+06	-2.44421	0.0287915	0.687512	1.72472
M360T418	3.92328e+07	1.75957e+07	7.92577e+07	5.75943e+07	1.10394e+06	4.34072e+07	1.8629e+07	1.26905e+07	1.44224e+07	9.96599e+06	606456	1.6936e+07	3.96986e+07	1.22084e+07	-1.70122	0.0402503	0.725899	1.72152
M143T41	7.11276e+07	4.39972e+07	5.32715e+07	3.89717e+07	7.36883e+07	4.12102e+07	2.51954e+07	3.25605e+07	4.68991e+07	2.88105e+07	2.47578e+07	1.46325e+07	5.37111e+07	2.88093e+07	-0.898685	0.00846404	0.670308	1.71844
M295T228	5.44631e+07	2.01802e+07	5.37307e+07	2.7755e+07	8.16777e+07	4.30223e+07	2.69209e+07	1.41514e+07	2.99539e+07	2.8533e+06	7.19944e+06	3.68802e+07	4.68048e+07	1.96599e+07	-1.2514	0.0276207	0.687512	1.7104
M527T202	4.46596e+07	4.12794e+07	2.16086e+07	7.08725e+07	2.4505e+07	2.27919e+07	4.92764e+07	4.86348e+07	9.7247e+07	5.30423e+07	6.81106e+07	7.07927e+07	3.76195e+07	6.45173e+07	0.778205	0.0330858	0.702768	1.69626
M175T216	5.26158e+07	3.13309e+07	4.33015e+07	4.30994e+07	3.69693e+07	4.11944e+07	1.88803e+07	2.27076e+07	1.90971e+07	3.52534e+07	8.8046e+06	2.01381e+07	4.14186e+07	2.08135e+07	-0.992758	0.00106775	0.421875	1.69577
M318T431	3.46373e+07	1.54459e+07	4.53348e+07	1.47525e+07	5.89433e+06	3.7525e+07	3.84797e+06	6.43112e+06	4.36042e+06	1.58015e+06	5.70563e+06	2.6596e+06	2.55983e+07	4.09748e+06	-2.64324	0.0074195	0.670308	1.68443
M130T88	6.86948e+07	1.13571e+08	3.47578e+07	2.94455e+07	2.62687e+07	5.93939e+07	7.72508e+06	2.95293e+07	1.48785e+07	3.47432e+07	5.88047e+06	3.71307e+07	5.53553e+07	2.16479e+07	-1.35449	0.0448344	0.725899	1.67422
M230T270_2	9.60024e+07	6.88379e+07	6.70953e+07	4.84226e+07	5.47012e+07	4.19464e+07	1.39492e+07	4.79363e+07	6.18935e+07	2.69977e+07	2.73131e+07	3.2915e+07	6.28343e+07	3.51675e+07	-0.837311	0.0252578	0.686419	1.67063
M156T620	4.13312e+07	2.691e+07	9.95919e+07	4.44114e+07	5.11533e+07	4.56294e+07	1.8593e+07	1.8528e+07	2.08175e+07	3.73791e+07	1.57092e+07	4.13291e+07	5.15045e+07	2.53927e+07	-1.02029	0.0408061	0.725899	1.66666
M170T301	8.27835e+06	6.64933e+06	2.49071e+07	1.02759e+07	1.42818e+07	4.35985e+07	4.56148e+07	7.2796e+07	6.53512e+07	1.46319e+07	6.71791e+07	2.1482e+07	1.79985e+07	4.78425e+07	1.41041	0.0288113	0.687512	1.64492
M103T392	7.83776e+07	2.34785e+07	4.51091e+07	3.85805e+07	6.69879e+07	6.13712e+07	2.52146e+07	1.43608e+07	1.12439e+07	3.66192e+07	2.2664e+07	5.41216e+07	5.23175e+07	2.73707e+07	-0.934662	0.0388477	0.725899	1.63496
M198T949	5.60748e+07	3.09631e+07	2.68876e+07	2.09153e+07	2.39247e+07	4.47317e+07	1.44491e+07	2.11126e+07	1.52501e+07	1.06947e+07	5.2267e+06	1.0537e+07	3.39162e+07	1.28784e+07	-1.39703	0.00566101	0.670308	1.63406
M397T167	2.26661e+07	1.90321e+07	4.12195e+07	2.54948e+07	1.41079e+07	2.6014e+07	3.52876e+06	8.39778e+06	4.22876e+06	8.87646e+06	8.43246e+06	6.53057e+06	2.47557e+07	6.6658e+06	-1.89291	0.000883168	0.421875	1.6142
M169T566	4.68469e+07	3.2459e+07	4.67195e+07	4.68255e+07	5.66855e+07	5.82626e+07	2.58706e+07	4.22767e+07	3.98939e+07	1.63209e+07	1.57245e+07	2.78508e+07	4.79665e+07	2.79895e+07	-0.777139	0.00730196	0.670308	1.60838
M297T349_2	4.77363e+07	6.60622e+07	4.74999e+07	5.35436e+07	2.57298e+07	4.75402e+07	2.11206e+07	4.91996e+07	6.50824e+06	9.22338e+06	9.10938e+06	4.10624e+07	4.80187e+07	2.27039e+07	-1.08065	0.0201315	0.686419	1.60646
M584T60_1	3.42555e+07	1.87319e+07	3.90416e+07	1.75483e+07	3.51483e+07	3.10213e+07	6.64221e+07	3.14284e+07	7.05246e+07	6.89373e+07	3.4961e+07	4.49512e+07	2.92912e+07	5.28708e+07	0.852005	0.016227	0.686419	1.60371
M389T413	1.07897e+07	1.19781e+07	1.46757e+07	1.35806e+07	3.25817e+07	1.42933e+07	5.46166e+07	6.19229e+07	1.06956e+07	4.35584e+07	3.52031e+07	3.17903e+07	1.63165e+07	3.96312e+07	1.2803	0.0167452	0.686419	1.59155
M191T55_2	5.36378e+07	6.53979e+07	2.39367e+07	2.84563e+07	2.73049e+07	3.41015e+07	4.84248e+07	6.08112e+07	6.05469e+07	6.01646e+07	5.68392e+07	6.86949e+07	3.88059e+07	5.92469e+07	0.610467	0.0195919	0.686419	1.57873
M168T326	1.24563e+07	2.99415e+07	2.92231e+07	5.15422e+07	5.44752e+07	6.04506e+07	2.32012e+07	1.25766e+07	2.8088e+07	7.19723e+06	1.81307e+07	1.65828e+07	3.96815e+07	1.76294e+07	-1.17048	0.022605	0.686419	1.57397
M303T486	3.21671e+07	3.46474e+07	3.5731e+07	3.07107e+07	1.17574e+07	3.67618e+07	1.2829e+07	1.42422e+07	1.03976e+07	8.88533e+06	1.18364e+07	1.5668e+07	3.02959e+07	1.23098e+07	-1.29932	0.0010562	0.421875	1.56724
M330T210	3.63449e+07	3.41164e+06	3.56893e+07	2.93936e+07	5.68727e+07	3.12946e+07	1.2555e+06	2.72337e+06	7.17947e+06	3.60793e+07	2.1968e+06	1.11336e+07	3.21678e+07	1.00947e+07	-1.67202	0.0319234	0.702768	1.56571
M174T145	1.44416e+07	1.09301e+07	1.31335e+07	1.06209e+07	1.2505e+07	1.23411e+07	2.90991e+07	2.42005e+07	3.15464e+07	4.0153e+07	1.44599e+07	4.40307e+07	1.23287e+07	3.05816e+07	1.31064	0.00204739	0.546839	1.56021
M224T76	2.35151e+07	2.00992e+07	1.11535e+07	2.00946e+07	2.68906e+07	2.25682e+07	7.58995e+07	3.18785e+07	6.79025e+07	2.543e+07	3.4545e+07	2.5852e+07	2.07202e+07	4.35846e+07	1.07278	0.035007	0.702768	1.54049
M241T797	8.86958e+06	1.73604e+07	1.00165e+07	1.9176e+07	1.79591e+07	1.13381e+07	4.31141e+07	4.94699e+07	1.5474e+07	2.79771e+07	1.87586e+07	4.73085e+07	1.412e+07	3.36837e+07	1.25431	0.0117229	0.67146	1.53022
M114T354	7.67125e+07	2.89857e+07	4.58648e+07	3.58885e+07	2.54715e+07	4.15307e+07	2.26167e+07	2.43401e+07	2.22864e+07	2.38317e+07	5.88513e+06	2.79447e+07	4.2409e+07	2.11508e+07	-1.00366	0.0263003	0.687512	1.5247
M114T159	6.57902e+07	4.4697e+07	1.98641e+07	6.66529e+07	7.83176e+07	4.06074e+07	4.07198e+07	1.58934e+07	4.87211e+07	2.04108e+07	2.16141e+07	1.94082e+07	5.26549e+07	2.77945e+07	-0.921765	0.037351	0.715291	1.52315
M148T52	2.03719e+07	1.33231e+07	2.00254e+07	1.62788e+07	2.44355e+07	1.75285e+07	5.47199e+06	3.271e+06	2.6736e+06	4.27062e+06	4.534e+06	4.15279e+06	1.86605e+07	4.06233e+06	-2.19961	4.015e-06	0.0100469	1.52009
M184T242	3.9821e+07	2.86759e+07	5.43809e+07	2.77144e+07	3.34641e+07	3.74085e+07	2.15652e+07	2.14057e+07	1.72018e+07	2.59509e+07	5.12699e+06	2.25396e+07	3.69108e+07	1.8965e+07	-0.960702	0.004879	0.642573	1.5196
M569T73	4.04863e+07	7.62622e+07	7.31498e+07	5.29967e+07	5.58209e+07	6.4497e+07	3.96586e+07	3.06893e+07	4.13119e+07	3.21839e+07	5.42825e+07	4.19691e+07	6.05355e+07	4.00159e+07	-0.597208	0.0100658	0.670308	1.51612
M232T604	8.85803e+07	1.05519e+08	1.16592e+08	9.17888e+07	1.1761e+08	9.47216e+07	5.27306e+07	7.54086e+07	1.02523e+08	6.23722e+07	8.83297e+07	9.45247e+07	1.02469e+08	7.93148e+07	-0.369523	0.0338787	0.702768	1.51499
M130T421	3.89928e+07	4.10074e+07	2.52562e+07	3.13319e+07	2.1341e+07	4.66012e+07	1.51239e+06	2.57627e+07	1.67594e+07	91806.2	1.33565e+07	3.06625e+07	3.40884e+07	1.46909e+07	-1.21436	0.0131514	0.67146	1.48807
M150T104	7.65268e+07	2.9138e+07	2.736e+07	3.62364e+07	6.67284e+07	4.25139e+07	2.82566e+07	1.08823e+07	1.96661e+07	3.79185e+07	2.73521e+07	2.42101e+07	4.64173e+07	2.47143e+07	-0.909315	0.0391183	0.725899	1.48047
M564T196	5.11914e+07	4.61842e+07	3.10588e+07	4.26034e+07	5.29475e+07	4.42926e+07	3.59619e+07	3.36836e+07	2.73268e+07	2.14711e+07	2.35119e+07	2.56899e+07	4.4713e+07	2.79409e+07	-0.678317	0.00168977	0.48789	1.4592
M649T60	9.96298e+06	5.52931e+06	1.24051e+07	1.77755e+07	1.98398e+07	1.3688e+07	4.26047e+07	2.60121e+07	5.5452e+07	1.81732e+07	2.33587e+07	2.59775e+07	1.32001e+07	3.19297e+07	1.27435	0.0123735	0.67146	1.45592
M295T345_2	1.78589e+07	1.89485e+07	7.95837e+06	1.09673e+07	1.97718e+07	6.96696e+06	3.34885e+07	1.82043e+07	5.24375e+07	2.61714e+07	4.21322e+07	1.81063e+07	1.37453e+07	3.17567e+07	1.20812	0.014165	0.676852	1.45537
M661T190	3.35933e+07	3.13553e+07	3.70047e+07	1.97246e+07	6.46542e+07	3.3495e+07	1.47309e+07	2.28438e+07	2.09331e+07	1.56275e+07	9.7062e+06	2.21115e+07	3.66379e+07	1.76588e+07	-1.05295	0.0148257	0.682799	1.45233
M88T382	5.74244e+07	3.21964e+07	6.86852e+07	2.93885e+07	2.55244e+07	3.91502e+07	2.85441e+07	2.29948e+07	3.06255e+07	9.58599e+06	2.26379e+07	2.30061e+07	4.20615e+07	2.2899e+07	-0.877213	0.0311052	0.702027	1.44475
M196T298	1.54742e+06	2.78949e+06	1.25009e+06	1.27818e+07	4.50418e+06	1.59346e+07	2.94833e+07	2.5699e+07	4.58807e+07	8.62556e+06	6.12103e+07	3.2055e+06	6.46793e+06	2.90174e+07	2.16554	0.0362807	0.709628	1.4446
M137T60	1.67869e+07	1.25789e+07	1.43282e+07	1.37099e+07	1.41044e+07	1.44337e+07	4.56607e+07	4.77652e+07	1.87016e+07	5.02157e+07	2.01432e+07	1.76142e+07	1.43237e+07	3.33501e+07	1.21929	0.0157917	0.686419	1.44349
M279T190	7.86419e+07	4.44837e+07	5.84161e+07	5.17977e+07	4.72432e+07	7.30406e+07	2.87688e+07	3.8305e+07	2.55259e+07	5.4507e+07	3.63751e+07	5.82663e+07	5.89372e+07	4.02913e+07	-0.548709	0.0402394	0.725899	1.42601
M255T373	6.73952e+07	1.45057e+07	3.05237e+07	1.80166e+07	2.67214e+07	2.74098e+07	1.77049e+07	1.38543e+07	6.28824e+06	1.29812e+07	7.14899e+06	1.28504e+07	3.07621e+07	1.18047e+07	-1.38179	0.0380587	0.72162	1.41221
M223T558	2.13811e+07	1.63038e+07	1.97952e+07	5.43857e+07	4.01051e+07	1.51771e+07	6.62077e+07	5.06678e+07	4.4044e+07	4.54939e+07	3.81891e+07	3.71521e+07	2.7858e+07	4.69591e+07	0.753312	0.0342372	0.702768	1.40113
M224T389	2.18436e+07	1.50579e+07	2.56038e+07	1.85825e+07	1.89779e+07	2.91336e+07	1.34113e+07	1.28724e+07	2.04619e+06	5.65321e+06	5.84599e+06	1.1776e+07	2.15332e+07	8.60085e+06	-1.32401	0.00105753	0.421875	1.36956
M156T84	5.02067e+07	2.11017e+07	5.09431e+07	4.87661e+07	3.63445e+07	2.09016e+07	2.15796e+07	7.60941e+06	2.55893e+07	6.45649e+06	3.88894e+06	4.48776e+07	3.8044e+07	1.83336e+07	-1.05318	0.0459251	0.725899	1.36604
M694T246	1.90141e+07	3.25075e+07	5.92875e+07	4.74696e+07	6.95378e+06	3.49118e+07	1.59352e+07	1.82353e+07	3.52995e+06	1.13907e+07	1.81214e+07	2.22125e+07	3.33574e+07	1.49042e+07	-1.16229	0.0471459	0.725899	1.35808
M538T161	2.86916e+07	2.32516e+07	2.35824e+07	1.53552e+07	3.51977e+07	7.88166e+06	3.4871e+07	2.39233e+07	3.78156e+07	6.64e+07	2.98006e+07	4.45138e+07	2.23267e+07	3.9554e+07	0.825057	0.0387995	0.725899	1.35322
M557T59	2.22654e+07	2.70865e+07	2.82122e+07	2.11915e+07	1.98875e+07	2.35436e+07	1.33533e+07	1.15369e+07	1.05363e+07	5.84168e+06	1.84527e+07	4.81907e+06	2.36978e+07	1.07567e+07	-1.13952	0.000361873	0.271658	1.35157
M181T60_2	4.5871e+07	4.28337e+07	4.92365e+07	2.84458e+07	4.49858e+07	4.68087e+07	4.07955e+07	7.59907e+07	6.38226e+07	9.03805e+07	3.9636e+07	6.49896e+07	4.30303e+07	6.26025e+07	0.540869	0.046903	0.725899	1.35014
M103T626	5.10366e+07	7.09394e+07	1.05104e+08	5.93903e+07	6.75694e+07	5.98884e+07	5.42271e+07	5.48302e+07	4.96725e+07	5.82584e+07	4.18203e+07	4.23552e+07	6.8988e+07	5.01939e+07	-0.458832	0.0459405	0.725899	1.34204
M599T58	1.71416e+07	1.15629e+07	1.75009e+07	1.3629e+07	1.46421e+07	1.26634e+07	1.49064e+07	1.46781e+07	6.13513e+07	2.69932e+07	4.14633e+07	3.45919e+07	1.45233e+07	3.23307e+07	1.15453	0.0350908	0.702768	1.32494
M224T409	2.18859e+07	9.04873e+06	3.69132e+07	3.79715e+07	9.67063e+06	2.86297e+07	8.21593e+06	1.07644e+07	9.83991e+06	9.01723e+06	3.33762e+06	1.4747e+07	2.40199e+07	9.32036e+06	-1.36577	0.0221058	0.686419	1.32212
M269T487_1	2.46405e+07	3.93868e+07	4.5572e+07	3.88292e+07	1.94152e+07	3.47146e+07	1.93936e+07	2.88051e+07	1.71982e+07	4.49255e+06	1.61692e+07	2.34568e+07	3.37597e+07	1.82526e+07	-0.887203	0.0141952	0.676852	1.31558
M309T119	3.22015e+07	2.70438e+07	2.54777e+07	7.05287e+06	5.22394e+07	3.23371e+07	1.20815e+07	1.75282e+07	1.34364e+07	1.43484e+07	1.08818e+07	1.24996e+07	2.93921e+07	1.34626e+07	-1.12647	0.0243769	0.686419	1.30271
M661T250	1.43253e+07	2.46145e+07	5.87699e+07	3.9822e+07	1.66009e+07	2.89058e+07	7.09071e+06	7.51472e+06	1.66009e+07	1.66009e+07	2.44883e+07	1.1732e+07	3.05064e+07	1.40046e+07	-1.12321	0.0472042	0.725899	1.30242
M326T51_2	1.35774e+07	3.8252e+07	5.71057e+07	2.39186e+07	2.65836e+07	2.36064e+07	2.32291e+06	9.65261e+06	9.93469e+06	2.31469e+07	2.10876e+07	1.43696e+07	3.05073e+07	1.3419e+07	-1.18487	0.0344973	0.702768	1.30181
M121T58	5.90494e+07	5.18327e+07	5.95462e+07	5.48802e+07	5.48021e+07	6.93707e+07	5.72505e+07	6.63947e+07	7.04438e+07	7.33197e+07	8.31196e+07	1.06877e+08	5.82469e+07	7.62341e+07	0.388257	0.0369023	0.713206	1.29474
M521T60_1	3.39364e+07	6.64672e+07	2.85691e+07	5.02716e+07	2.31616e+07	4.13167e+07	2.57659e+07	1.96927e+07	2.05189e+07	1.66445e+07	2.6002e+07	2.72411e+07	4.06205e+07	2.26442e+07	-0.843066	0.0230156	0.686419	1.29107
M537T247	4.99517e+07	6.3387e+07	3.37501e+07	4.28926e+07	1.85084e+07	4.78476e+07	1.53509e+07	3.81721e+07	9.19822e+06	1.73882e+07	2.48596e+07	4.03295e+07	4.27229e+07	2.42164e+07	-0.819023	0.0458516	0.725899	1.29066
M159T435	5.21802e+07	3.4811e+07	4.07762e+07	5.38588e+07	3.87251e+07	3.13599e+07	2.45312e+07	3.92337e+07	1.99401e+07	2.5685e+07	8.79246e+06	3.82821e+07	4.19519e+07	2.60774e+07	-0.685933	0.0246149	0.686419	1.27976
M295T186	6.37244e+07	4.42729e+07	3.57057e+07	3.11825e+07	4.90365e+07	5.32162e+07	3.04235e+07	4.12241e+07	2.85927e+07	2.48022e+07	2.28729e+07	3.82606e+07	4.61897e+07	3.10293e+07	-0.573938	0.0237367	0.686419	1.27887
M474T52	1.07974e+07	4.24621e+07	7.96592e+06	1.35328e+07	7.23328e+06	1.62939e+07	3.46379e+07	4.67734e+07	2.09912e+07	3.00138e+07	2.52823e+07	2.93265e+07	1.63809e+07	3.11709e+07	0.928184	0.0465	0.725899	1.27372
M401T60	2.46977e+07	4.95722e+06	3.60153e+07	2.46456e+07	4.96953e+07	2.30011e+07	1.23017e+07	1.73371e+07	1.80677e+07	2.6422e+06	1.27756e+07	1.07629e+07	2.71687e+07	1.23145e+07	-1.14158	0.0450933	0.725899	1.2605
M298T313	4.95696e+07	2.32996e+07	2.69609e+07	2.46493e+07	2.0852e+07	1.78169e+07	4.75156e+06	2.22107e+07	7.16304e+06	1.5166e+07	1.31339e+07	1.37542e+07	2.71914e+07	1.26966e+07	-1.09871	0.0209867	0.686419	1.25704
M737T54	1.52014e+07	1.06226e+07	8.65589e+06	3.73687e+07	5.03637e+07	2.49494e+07	1.11766e+07	5.043e+06	6.96318e+06	1.70394e+07	5.94007e+06	6.50845e+06	2.45269e+07	8.77845e+06	-1.48233	0.0481512	0.725899	1.23837
M445T54	3.1207e+07	2.66877e+07	4.1263e+07	3.85153e+07	3.51409e+07	2.74846e+07	2.76315e+07	2.84833e+07	2.38367e+07	1.42623e+07	1.9135e+07	1.38429e+07	3.33831e+07	2.11986e+07	-0.655147	0.00669518	0.670308	1.22912
M319T401_2	4.50102e+07	1.59306e+07	2.33105e+07	1.50882e+07	2.7161e+07	1.98341e+07	4.98867e+06	2.23418e+07	1.21786e+06	6.00968e+06	1.00241e+06	2.24869e+07	2.43891e+07	9.67456e+06	-1.33397	0.0367678	0.713206	1.22709
M463T49	7.87131e+07	6.99089e+07	5.97795e+07	6.64601e+07	8.79219e+07	6.69673e+07	7.76324e+07	6.72793e+07	3.98632e+07	4.89175e+07	4.10266e+07	5.54409e+07	7.16251e+07	5.50266e+07	-0.380335	0.0481449	0.725899	1.22203
M121T948	3.23673e+07	2.84723e+07	4.01225e+07	3.67745e+07	5.96672e+07	3.58644e+07	3.90253e+07	2.04862e+07	3.97082e+07	1.15545e+07	8.02028e+06	1.94268e+07	3.8878e+07	2.30369e+07	-0.75501	0.0495005	0.725899	1.21797
M225T400	4.0966e+07	3.61323e+07	2.72874e+07	2.65536e+07	4.3123e+07	2.47144e+07	1.27765e+07	2.77649e+07	2.1333e+07	1.68895e+07	1.49292e+07	2.52258e+07	3.31295e+07	1.98198e+07	-0.741172	0.00834765	0.670308	1.21354
M178T57	1.82315e+07	1.94674e+07	2.38705e+07	1.20925e+07	1.08632e+07	6.17963e+06	2.07028e+07	2.4209e+07	5.33217e+07	3.2527e+07	1.37222e+07	3.02118e+07	1.51175e+07	2.91157e+07	0.945584	0.0467378	0.725899	1.1971
M253T472_2	1.7887e+07	2.53599e+07	2.81616e+07	2.34457e+07	1.07154e+07	2.67267e+07	1.02005e+07	1.48725e+07	1.04336e+07	1.08754e+07	241204	1.49655e+07	2.20494e+07	1.02648e+07	-1.10304	0.00686408	0.670308	1.18827
M127T214	1.6789e+07	2.26091e+07	1.86527e+07	2.2799e+07	2.34982e+07	2.29474e+07	1.21243e+07	1.43724e+07	9.44945e+06	2.41784e+06	4.7082e+06	1.80999e+07	2.12159e+07	1.01954e+07	-1.05723	0.00204471	0.546839	1.18028
M116T627	4.28446e+07	3.36534e+07	1.23885e+07	4.96287e+07	2.16195e+07	1.93854e+07	1.40933e+07	1.63243e+07	1.59806e+07	1.78062e+07	1.25527e+07	1.34026e+07	2.992e+07	1.50266e+07	-0.99359	0.0322015	0.702768	1.1784
M428T52	5.64343e+07	5.15154e+07	6.13554e+07	6.09915e+07	6.45586e+07	5.85036e+07	4.65118e+07	5.14904e+07	3.96505e+07	6.3634e+07	3.31905e+07	4.40916e+07	5.88931e+07	4.64281e+07	-0.3431	0.0232987	0.686419	1.16869
M222T324_1	7.64404e+07	9.64848e+07	9.57054e+07	8.5665e+07	8.42666e+07	7.4982e+07	8.62332e+07	8.68641e+07	5.5657e+07	6.31163e+07	5.44735e+07	7.2104e+07	8.55907e+07	6.97414e+07	-0.29544	0.0467334	0.725899	1.16803
M124T156	3.99465e+06	8.90505e+06	1.2931e+07	9.01678e+06	1.56985e+07	9.09954e+06	1.06743e+07	3.59228e+07	8.11978e+06	2.68606e+07	2.32895e+07	3.43021e+07	9.94092e+06	2.31948e+07	1.22235	0.0252383	0.686419	1.16294
M147T668	4.20801e+07	2.43131e+07	3.39917e+07	2.88437e+07	4.14567e+07	3.48573e+07	2.18934e+07	2.43665e+07	2.6091e+07	2.98743e+07	1.63089e+07	2.2414e+07	3.42571e+07	2.34914e+07	-0.544275	0.00992599	0.670308	1.15545
M121T218	4.05143e+07	1.73136e+07	1.43667e+07	1.73329e+07	1.53168e+07	2.98639e+07	4.24549e+06	1.00704e+07	2.58528e+06	2.57187e+07	3.35427e+06	1.12845e+07	2.24514e+07	9.5431e+06	-1.23427	0.0428727	0.725899	1.15329
M119T711	5.76993e+07	3.96437e+07	2.38478e+07	3.44349e+07	3.32219e+07	3.0875e+07	2.7698e+07	1.74933e+07	3.11702e+07	1.64194e+07	1.78177e+07	2.59677e+07	3.66204e+07	2.2761e+07	-0.686082	0.0272765	0.687512	1.1523
M318T405	1.59629e+07	2.24696e+07	2.51627e+07	1.27522e+07	4.76781e+07	1.62872e+07	1.2531e+07	2.18039e+07	770319	1.41963e+06	766369	1.61806e+07	2.33854e+07	8.91196e+06	-1.3918	0.0476026	0.725899	1.14909
M698T51	3.35466e+07	1.53531e+07	1.46911e+07	1.92834e+07	2.66976e+07	2.24086e+07	1.06943e+07	1.73726e+07	6.59522e+06	1.19381e+07	1.65506e+07	2.90827e+06	2.19967e+07	1.10099e+07	-0.998492	0.0146835	0.680424	1.14707
M713T199	3.99661e+07	2.09386e+07	2.85014e+07	3.99905e+07	3.59978e+07	4.21428e+07	2.54439e+07	2.08177e+07	3.1385e+07	1.38346e+07	1.88086e+07	2.92739e+07	3.45895e+07	2.32606e+07	-0.572445	0.0257196	0.686419	1.14105
M191T376	1.47745e+07	2.14157e+07	3.9718e+07	2.06421e+07	2.00917e+07	2.21233e+07	4.23772e+06	2.17054e+07	1.06959e+07	6.63874e+06	1.25818e+07	1.40286e+07	2.31275e+07	1.1648e+07	-0.989528	0.0233367	0.686419	1.13558
M310T60	3.53064e+07	4.51343e+07	2.60848e+07	2.78809e+07	3.60038e+07	2.74512e+07	2.19664e+07	2.08042e+07	2.29683e+07	1.30439e+07	2.44488e+07	2.27458e+07	3.29769e+07	2.09962e+07	-0.651326	0.0056299	0.670308	1.13511
M156T712	4.10528e+07	2.05062e+07	3.39705e+07	4.47912e+07	2.07728e+07	1.31931e+07	1.32822e+07	1.63683e+07	1.75457e+07	2.02338e+07	1.3544e+07	1.59036e+07	2.90478e+07	1.61463e+07	-0.847225	0.0351992	0.702768	1.13444
M156T664	2.31384e+07	2.12314e+07	1.85813e+07	4.37103e+07	5.14537e+07	2.70461e+07	1.49369e+07	1.05775e+07	1.60911e+07	2.15463e+07	1.44974e+07	2.6139e+07	3.08602e+07	1.7298e+07	-0.835138	0.0459243	0.725899	1.13131
M109T41	2.67947e+07	3.87151e+07	3.72392e+07	3.27987e+07	3.84626e+07	3.72286e+07	2.88084e+07	1.65709e+07	2.47115e+07	3.09833e+07	2.40874e+07	2.30825e+07	3.52065e+07	2.47073e+07	-0.510902	0.00368336	0.642573	1.12768
M178T89	1.18259e+07	1.31765e+07	1.22667e+07	1.22519e+07	4.18883e+06	1.03085e+07	2.12007e+07	1.90828e+07	1.98415e+07	1.92095e+07	1.60616e+07	2.03398e+07	1.06697e+07	1.92893e+07	0.85428	0.000218603	0.205132	1.12585
M126T470	1.01445e+07	4.41467e+07	6.17495e+06	1.03367e+07	1.52049e+07	2.00347e+07	1.80553e+06	3.00218e+06	4.16783e+06	2.4498e+06	2.90353e+06	4.96354e+06	1.76737e+07	3.2154e+06	-2.45854	0.0286982	0.687512	1.12382
M608T34	2.22389e+07	1.23185e+07	3.76943e+06	1.04468e+07	3.4022e+06	1.23647e+07	1.44335e+07	1.4053e+07	1.33257e+07	2.74054e+07	2.84715e+07	4.47696e+07	1.07568e+07	2.37431e+07	1.14227	0.048868	0.725899	1.11877
M584T199	3.12409e+07	5.57534e+07	1.62506e+07	2.26239e+07	2.81192e+07	3.07568e+07	2.11071e+07	1.26444e+07	2.18869e+07	1.73745e+07	7.44589e+06	1.54731e+07	3.07908e+07	1.59886e+07	-0.945452	0.0317176	0.702768	1.11672
M217T55_3	1.90945e+07	2.88261e+07	1.76823e+07	1.58274e+07	1.70652e+07	1.9681e+07	3.28731e+07	3.05843e+07	2.22443e+07	3.14687e+07	2.55095e+07	3.08032e+07	1.96961e+07	2.89139e+07	0.553852	0.00467386	0.642573	1.11642
M509T225	1.13778e+07	3.22047e+07	3.06436e+07	2.15591e+07	2.03972e+07	1.49685e+07	1.19344e+07	1.28179e+07	8.30175e+06	1.12412e+07	3.83219e+06	1.21312e+07	2.18585e+07	1.00431e+07	-1.12199	0.00908341	0.670308	1.1151
M668T224	4.90326e+06	1.716e+07	4.09011e+06	8.72512e+06	1.0423e+07	1.09686e+07	2.69407e+07	2.51459e+07	7.93537e+06	1.93906e+07	1.781e+07	1.96793e+07	9.37835e+06	1.94836e+07	1.05486	0.0129526	0.67146	1.10639
M83T540	5.04601e+07	3.23598e+07	3.57187e+07	3.00217e+07	3.10678e+07	4.02672e+07	2.74223e+07	3.21952e+07	2.6646e+07	2.49856e+07	2.48285e+07	2.37918e+07	3.66492e+07	2.66449e+07	-0.459923	0.0144018	0.678236	1.09724
M185T314	9.42346e+06	8.66861e+06	8.2219e+06	9.9402e+06	1.43925e+07	8.34968e+06	2.44687e+07	1.0512e+07	2.54032e+07	2.11938e+07	2.31613e+07	1.21858e+07	9.83272e+06	1.94875e+07	0.986884	0.00640116	0.670308	1.08596
M181T99	2.92262e+07	3.32478e+07	2.20005e+07	2.09067e+07	2.43699e+07	2.90734e+07	8.57197e+06	1.81233e+07	1.43181e+07	1.26734e+07	2.22914e+07	2.23087e+07	2.64707e+07	1.63812e+07	-0.692361	0.00703377	0.670308	1.08474
M576T49	2.30279e+07	1.04461e+07	3.42933e+07	1.07029e+07	1.37951e+07	1.70732e+07	1.1168e+07	4.75968e+06	6.42809e+06	1.15004e+07	9.78856e+06	3.88303e+06	1.82231e+07	7.92129e+06	-1.20196	0.0269567	0.687512	1.08442
M315T188	2.05178e+07	1.56954e+07	2.14544e+07	2.14324e+07	1.3378e+07	2.30517e+07	8.01744e+06	1.4288e+07	1.2904e+07	1.12823e+07	4.88295e+06	1.27822e+07	1.92549e+07	1.06928e+07	-0.848586	0.00244693	0.546839	1.08315
M184T105	2.68174e+07	3.48951e+07	2.27918e+07	4.18469e+07	3.09335e+07	2.54201e+07	1.36407e+07	3.8353e+07	1.20728e+07	1.36285e+07	1.27951e+07	1.89185e+07	3.04508e+07	1.82348e+07	-0.739789	0.0358338	0.709628	1.07727
M206T349_2	2.25067e+07	2.43112e+07	3.01589e+07	3.24025e+07	2.57299e+07	2.30589e+07	1.66128e+07	1.68567e+07	2.10079e+07	1.15059e+07	2.16476e+07	1.7133e+07	2.63613e+07	1.74606e+07	-0.594317	0.00249125	0.546839	1.07633
M275T265	2.62672e+07	1.78149e+07	2.84716e+07	1.61911e+07	4.5558e+06	2.3135e+07	3.36929e+06	1.90682e+07	3.33132e+06	944381	6.61954e+06	1.68611e+07	1.94059e+07	8.36564e+06	-1.21395	0.0418224	0.725899	1.07456
M223T294	1.93471e+07	3.74262e+07	3.27726e+07	1.71555e+07	1.30341e+07	1.72814e+07	7.16627e+06	6.14715e+06	1.48548e+07	7.56872e+06	2.10369e+07	8.28271e+06	2.28362e+07	1.08428e+07	-1.07459	0.0281259	0.687512	1.06689
M709T223	2.97896e+07	1.98534e+07	3.70792e+07	1.56606e+07	1.43444e+07	1.50636e+07	8.85354e+06	1.3864e+07	1.58694e+07	1.19195e+07	3.46689e+06	1.25237e+07	2.19651e+07	1.10828e+07	-0.98689	0.0276704	0.687512	1.06622
M176T337	2.09389e+07	1.45826e+07	1.38809e+07	1.90784e+07	1.51054e+07	1.81522e+07	8.57145e+06	1.34959e+07	8.13375e+06	1.34648e+06	6.49381e+06	1.29879e+07	1.69564e+07	8.50488e+06	-0.995466	0.00295208	0.583681	1.04881
M228T307	4.37993e+07	2.78395e+07	2.82535e+07	2.17024e+07	4.45362e+07	2.73807e+07	2.77471e+07	2.42904e+07	2.36815e+07	4.28395e+06	2.02126e+07	2.31636e+07	3.22519e+07	2.05632e+07	-0.649322	0.0472956	0.725899	1.04838
M594T39	2.05583e+07	1.3048e+07	3.14295e+06	1.39744e+07	3.39468e+06	1.44814e+07	1.72599e+07	1.70843e+07	2.90622e+07	1.22181e+07	2.58159e+07	3.05776e+07	1.14333e+07	2.2003e+07	0.944459	0.0288486	0.687512	1.04822
M579T190	4.10426e+06	2.00672e+06	1.46948e+07	6.2751e+06	1.26549e+06	8.15846e+06	1.09888e+07	1.51266e+07	2.8346e+07	1.17431e+07	1.71431e+07	1.45273e+07	6.08414e+06	1.63125e+07	1.42285	0.0107968	0.670308	1.04683
M701T191	2.074e+07	1.32544e+07	2.13829e+07	1.79276e+07	2.21673e+07	2.04087e+07	1.30636e+07	1.03269e+07	1.64093e+07	1.09989e+07	4.99425e+06	1.1296e+07	1.93135e+07	1.11815e+07	-0.788498	0.0025336	0.546839	1.04647
M467T189	2.59387e+07	1.65785e+07	1.99614e+07	1.78398e+07	1.90444e+07	2.80677e+07	9.97984e+06	1.32066e+07	1.56273e+07	1.43908e+07	6.59948e+06	1.69618e+07	2.12384e+07	1.27943e+07	-0.731175	0.00654391	0.670308	1.0462
M541T92	1.20264e+07	7.75592e+06	3.06624e+06	8.14738e+06	6.85191e+06	8.86424e+06	1.86e+07	9.35751e+06	3.39652e+07	2.93866e+06	2.79681e+07	2.06875e+07	7.78534e+06	1.89195e+07	1.28104	0.0439688	0.725899	1.03961
M97T883	1.62736e+07	4.05166e+06	1.70092e+07	840160	1.95712e+07	1.79197e+07	3.33837e+06	1.93007e+06	5.49667e+06	5.38147e+06	4.02256e+06	1.52279e+06	1.26109e+07	3.61532e+06	-1.80248	0.0226735	0.686419	1.03676
M325T442	4.80346e+06	1.51097e+07	6.07789e+06	8.28137e+06	5.56602e+06	8.54433e+06	1.61922e+07	1.91571e+07	1.80183e+07	1.20476e+07	2.18792e+07	1.09546e+07	8.0638e+06	1.63748e+07	1.02195	0.00482263	0.642573	1.03311
M112T343	4.29954e+07	3.11869e+07	4.14584e+07	3.60166e+07	2.42431e+07	3.87441e+07	2.08347e+07	2.86774e+07	3.13819e+07	2.17289e+07	2.9073e+07	2.85398e+07	3.57741e+07	2.6706e+07	-0.421752	0.0227593	0.686419	1.03097
M154T601	1.45847e+07	4.39223e+06	6.5381e+06	4.00145e+06	8.65347e+06	4.11419e+06	8.27468e+06	2.23287e+07	3.28072e+07	5.44763e+06	2.80436e+07	1.32332e+07	7.04736e+06	1.83558e+07	1.38108	0.0409761	0.725899	1.02726
M88T963	1.72388e+07	1.58718e+07	1.85316e+07	1.1484e+07	1.44982e+07	2.30721e+07	1.17097e+07	7.25366e+06	6.18859e+06	5.03492e+06	1.09834e+07	1.24376e+07	1.67827e+07	8.93466e+06	-0.909495	0.00337901	0.634156	1.02287
M431T103	2.75023e+07	1.42048e+07	2.31422e+07	1.56348e+07	1.27267e+07	1.98962e+07	3.97042e+07	3.97145e+07	2.75377e+07	3.33304e+07	1.11915e+07	2.86863e+07	1.88512e+07	3.00274e+07	0.671627	0.0462933	0.725899	1.02157
M610T208	3.49123e+06	5.45525e+06	3.03785e+06	4.99351e+06	6.29508e+06	4.78485e+06	9.71382e+06	1.03891e+07	1.18693e+07	2.54688e+07	9.83854e+06	1.21568e+07	4.6763e+06	1.32394e+07	1.5014	0.00696163	0.670308	1.02074
M96T296	3.11228e+07	1.11854e+07	2.50714e+07	1.33474e+07	6.07696e+06	2.05131e+07	9.31794e+06	1.05086e+07	7.53661e+06	8.16241e+06	6.63396e+06	9.0309e+06	1.78862e+07	8.53173e+06	-1.06794	0.0360518	0.709628	1.01688
M298T341	1.60624e+07	1.09231e+07	1.64e+07	9.21247e+06	1.09444e+07	1.14415e+07	1.35973e+07	3.52687e+07	1.50922e+07	1.49868e+07	3.40978e+07	2.67442e+07	1.24973e+07	2.32978e+07	0.898576	0.0299105	0.690886	1.01498
M271T52	2.08137e+07	2.27864e+07	1.47049e+07	9.61885e+06	1.18636e+07	1.25262e+07	2.59189e+07	2.38177e+07	2.95965e+07	9.3111e+06	3.34398e+07	2.80506e+07	1.53856e+07	2.50224e+07	0.70164	0.0380915	0.72162	1.00768
M315T258_1	9.6673e+06	3.95339e+07	9.85699e+06	2.49072e+07	6.99212e+06	1.42833e+07	3.72551e+06	8.94801e+06	3.47867e+06	8.88652e+06	2.06518e+06	4.07827e+06	1.75401e+07	5.19703e+06	-1.7549	0.0403567	0.725899	1.00696
M116T373_2	1.23108e+07	3.95594e+06	1.25923e+07	5.9228e+06	1.36588e+07	1.29124e+07	963911	3.40316e+06	5.71167e+06	3.57569e+06	571096	3.54939e+06	1.02255e+07	2.96248e+06	-1.78729	0.00304442	0.586011	1.00527

## Sheet: POS LP-MvsLP-L
Table S1. The DAMs were identified
ID	LP-M-1	LP-M-2	LP-M-3	LP-M-4	LP-M-5	LP-M-6	LP-L-1	LP-L-2	LP-L-3	LP-L-4	LP-L-5	LP-L-6	control_mean	case_mean	log2_FC(case_mean/control_mean)	Pvalue	fdr	vip
M86T375_1	8.94756e+09	1.23377e+10	1.1494e+11	1.15868e+11	2.88627e+10	7.39919e+10	1.21147e+10	3.09531e+10	4.35369e+09	3.71129e+09	4.24345e+09	1.74185e+10	5.9158e+10	1.21325e+10	-2.2857	0.045734	0.613756	46.5733
M181T349_2	4.07586e+09	5.2442e+09	3.95086e+09	5.24199e+09	4.02709e+09	3.94952e+09	3.11506e+09	3.95974e+09	2.87118e+09	4.05816e+09	1.4642e+09	4.22671e+09	4.41492e+09	3.28251e+09	-0.427588	0.0472755	0.613756	8.09555
M582T52	7.73284e+08	3.37486e+08	5.3681e+07	9.43909e+06	4.77465e+08	3.80089e+08	5.07449e+08	5.9693e+08	2.51754e+09	1.27797e+09	1.38404e+09	1.35394e+09	3.38574e+08	1.27298e+09	1.91066	0.0145412	0.585216	7.20596
M176T416	9.21891e+08	4.53113e+08	8.88523e+08	2.29362e+09	4.43221e+08	8.51759e+08	3.49367e+07	5.60235e+08	1.58651e+07	9.98203e+07	2.91897e+07	4.86417e+08	9.75355e+08	2.04411e+08	-2.25446	0.0263524	0.595937	6.99817
M274T206_1	1.30479e+09	9.51404e+08	1.0563e+09	8.5948e+08	7.24773e+08	1.01699e+09	5.24311e+08	8.28395e+08	5.19743e+07	3.28861e+07	1.60077e+07	8.24256e+08	9.85622e+08	3.79638e+08	-1.37641	0.00717932	0.585216	6.86377
M99T251	1.12767e+09	3.22257e+08	4.56498e+08	8.7148e+08	2.89434e+08	4.97169e+08	1.26002e+08	3.99994e+08	6.59828e+07	3.03593e+08	7.33365e+07	3.02675e+08	5.94085e+08	2.1193e+08	-1.48708	0.0272673	0.595937	5.51301
M113T156	5.40035e+08	9.09924e+08	8.00258e+08	1.27395e+08	6.97164e+08	8.42839e+08	6.60351e+08	7.61543e+08	1.56088e+09	8.06562e+08	1.60151e+09	1.37992e+09	6.52936e+08	1.12846e+09	0.789345	0.0485972	0.613756	5.22386
M124T289	9.77891e+08	4.37911e+08	3.54454e+08	8.15267e+08	2.27932e+08	3.5213e+08	1.06257e+08	2.41053e+08	8.28505e+07	2.5218e+08	1.2677e+08	2.69348e+08	5.27598e+08	1.79743e+08	-1.5535	0.0203522	0.585216	5.15683
M152T513	5.45466e+07	7.70913e+07	9.62142e+07	1.67822e+08	1.39606e+08	1.30835e+08	8.59865e+08	6.73845e+07	4.92653e+08	4.23068e+08	4.55628e+08	1.17846e+08	1.11019e+08	4.02741e+08	1.85904	0.0338452	0.609462	4.49458
M583T53_1	3.23245e+08	1.6202e+08	3.71823e+07	7.34187e+07	2.22063e+08	1.84911e+08	2.15627e+08	2.45751e+08	1.00887e+09	5.38252e+08	5.47602e+08	5.43498e+08	1.6714e+08	5.166e+08	1.62799	0.0182685	0.585216	4.3765
M275T288_2	6.5707e+08	2.19206e+08	2.2979e+08	2.51461e+08	3.31934e+08	2.08386e+08	3.48524e+07	2.16382e+08	3.20659e+07	8.14784e+07	3.61235e+06	2.01682e+08	3.16308e+08	9.50121e+07	-1.73514	0.0197588	0.585216	4.20009
M872T49_1	9.3936e+08	6.20765e+08	9.37706e+08	1.02136e+09	7.06646e+08	8.06082e+08	6.36717e+08	5.99853e+08	6.13852e+08	7.59482e+08	2.50143e+08	5.86831e+08	8.38652e+08	5.7448e+08	-0.545817	0.0184397	0.585216	4.179
M100T269	2.3549e+08	2.0629e+08	1.93817e+08	2.77678e+08	2.26913e+08	2.14128e+08	7.90124e+08	2.9524e+08	7.30367e+08	2.3881e+08	6.22388e+08	2.87044e+08	2.25719e+08	4.93996e+08	1.12997	0.0251019	0.585216	4.16759
M521T199	3.80493e+08	3.87454e+07	1.62023e+07	1.39356e+07	6.80646e+08	2.2886e+08	4.08988e+08	5.03988e+08	6.70078e+08	5.35735e+08	4.8525e+08	5.95817e+08	2.2648e+08	5.33309e+08	1.23559	0.0234508	0.585216	3.89642
M580T53_1	2.50607e+08	2.69788e+07	3.45413e+07	4.27001e+06	1.96166e+08	1.21085e+08	1.63629e+08	1.5944e+08	5.16292e+08	4.50097e+08	4.97544e+08	4.00633e+08	1.05608e+08	3.64606e+08	1.78762	0.00776738	0.585216	3.89329
M166T395	7.29362e+08	4.31213e+08	2.82997e+08	2.53903e+08	2.14627e+08	2.27315e+08	1.13459e+08	2.80248e+08	6.86545e+07	1.23251e+08	1.19051e+08	2.5083e+08	3.5657e+08	1.59249e+08	-1.1629	0.049326	0.613756	3.85933
M299T91	3.81699e+08	4.08735e+08	8.32437e+08	6.81161e+08	3.4182e+08	5.55011e+08	3.30661e+08	5.63472e+08	2.64031e+08	1.75258e+08	1.05812e+08	2.91895e+08	5.33477e+08	2.88522e+08	-0.886747	0.0369881	0.609462	3.80094
M84T228	4.51753e+08	3.09544e+08	3.11988e+08	3.88812e+08	8.10429e+07	1.1347e+08	8.90801e+07	1.43983e+08	6.87872e+07	3.43368e+07	6.89758e+07	1.31005e+08	2.76102e+08	8.93613e+07	-1.62748	0.0141798	0.585216	3.79257
M184T52	1.87201e+08	1.51629e+08	3.51031e+08	3.96504e+08	2.43683e+08	2.74941e+08	7.60885e+07	6.17848e+07	2.83986e+07	4.66705e+07	3.38084e+07	4.5821e+07	2.67498e+08	4.8762e+07	-2.4557	0.000226013	0.470425	3.78312
M679T246	4.21803e+08	3.26397e+08	3.47463e+08	3.1722e+08	3.26811e+08	2.98843e+08	1.34098e+08	3.22839e+08	1.06355e+08	1.0347e+08	1.5759e+08	2.98556e+08	3.39756e+08	1.87151e+08	-0.860293	0.00582311	0.585216	3.51885
M565T52_2	1.11312e+08	2.08288e+07	1.03649e+07	9.77841e+06	8.28828e+07	5.85708e+07	8.02522e+07	8.31547e+07	5.29924e+08	2.50089e+08	2.84429e+08	2.78943e+08	4.89563e+07	2.51132e+08	2.35888	0.0158776	0.585216	3.39367
M189T415	4.73496e+08	1.47161e+08	2.27917e+08	1.98529e+08	2.38595e+08	1.64555e+08	2.21212e+07	1.30699e+08	6.82122e+07	1.49969e+08	9.34756e+06	2.03724e+08	2.41709e+08	9.73454e+07	-1.31209	0.0315108	0.609462	3.33734
M102T448	5.12185e+08	2.00684e+08	3.51709e+08	2.54332e+08	2.63792e+08	2.62457e+08	2.20903e+08	2.84604e+08	7.79797e+07	1.66555e+08	1.19417e+08	1.51673e+08	3.07527e+08	1.70189e+08	-0.853576	0.0304025	0.605472	3.24766
M209T435	2.32316e+08	1.20487e+08	2.35733e+08	3.77477e+08	6.56896e+07	8.51518e+07	1.1483e+07	9.88561e+07	4.45973e+06	3.81934e+07	1.57119e+07	9.86734e+07	1.86143e+08	4.45629e+07	-2.06249	0.0205716	0.585216	3.20001
M488T61	1.15529e+08	4.42796e+07	5.38353e+07	1.00795e+07	1.11465e+08	5.87358e+07	2.7515e+08	1.6137e+08	2.79028e+08	2.77707e+08	1.15584e+08	2.244e+08	6.56539e+07	2.22207e+08	1.75895	0.000773159	0.470425	3.15028
M239T788	1.56177e+08	3.18092e+08	2.96337e+08	7.1887e+08	6.59683e+08	9.63077e+08	3.24198e+08	1.80495e+08	1.55204e+08	2.36779e+08	1.80374e+08	2.0879e+08	5.18706e+08	2.14307e+08	-1.27524	0.0396039	0.612238	2.9674
M112T41	4.07012e+08	6.41748e+08	4.6438e+08	1.52349e+08	1.68504e+08	5.50181e+08	1.92939e+08	2.98073e+08	1.67414e+08	2.75834e+08	1.45815e+08	1.46957e+08	3.97362e+08	2.04505e+08	-0.958316	0.0489198	0.613756	2.94915
M88T140	1.84419e+08	1.85475e+08	2.11329e+08	1.53481e+08	1.80159e+08	1.89637e+08	2.64024e+08	2.70695e+08	6.05595e+08	4.91275e+08	2.14606e+08	2.19784e+08	1.84083e+08	3.4433e+08	0.903433	0.0384906	0.612238	2.85565
M153T282	1.23412e+08	3.03575e+08	1.44057e+08	2.72868e+08	2.58357e+08	1.08574e+08	2.45506e+07	1.10252e+08	6.91281e+07	6.16513e+07	3.43034e+06	1.16349e+08	2.01807e+08	6.42269e+07	-1.65173	0.00593012	0.585216	2.77599
M173T168	1.29074e+08	8.26652e+07	1.78654e+08	3.69555e+08	2.71388e+08	3.26465e+08	4.07785e+07	2.58916e+08	3.99808e+07	8.98437e+07	3.57616e+07	6.60012e+07	2.263e+08	8.8547e+07	-1.35372	0.0397114	0.612238	2.64843
M266T331	2.05494e+08	9.65882e+07	1.03952e+08	3.80187e+08	9.71045e+07	1.66588e+08	3.84144e+07	6.03947e+07	4.94126e+07	3.22481e+07	9.43946e+07	3.80441e+07	1.74986e+08	5.21514e+07	-1.74646	0.0230829	0.585216	2.64552
M194T993	8.53277e+07	1.70312e+08	7.37114e+07	1.25677e+08	1.79626e+08	1.24661e+08	3.13148e+08	1.97686e+08	2.73436e+08	1.30758e+08	2.05932e+08	2.48292e+08	1.26553e+08	2.28209e+08	0.850618	0.00910434	0.585216	2.63022
M140T359	2.30816e+08	1.65536e+08	2.27629e+08	2.98816e+08	1.41906e+08	1.61178e+08	5.24922e+07	1.73363e+08	1.81155e+08	4.28823e+07	5.32012e+07	1.65275e+08	2.04314e+08	1.11395e+08	-0.875103	0.0300786	0.605472	2.54626
M112T42	2.35326e+08	1.69274e+07	1.78859e+07	2.60022e+08	2.4687e+07	2.11913e+08	3.55529e+06	1.44547e+07	1.9872e+07	1.23337e+07	2.42983e+07	2.09391e+07	1.27794e+08	1.59089e+07	-3.00591	0.0447587	0.613756	2.52342
M88T98	2.82418e+08	2.28676e+08	3.01674e+08	2.27944e+08	2.7834e+08	2.53468e+08	2.86977e+08	4.32074e+08	4.41186e+08	4.13633e+08	3.21423e+08	5.00531e+08	2.62087e+08	3.99304e+08	0.607444	0.00281811	0.585216	2.50576
M253T77_2	1.66798e+08	1.29993e+08	3.67806e+08	2.4792e+08	1.43825e+08	2.65292e+08	1.05385e+08	2.4541e+08	9.25131e+07	1.06592e+08	2.35844e+07	1.07266e+08	2.20272e+08	1.13458e+08	-0.957123	0.0480156	0.613756	2.50369
M133T536	8.02222e+07	6.66436e+07	2.14237e+08	4.91199e+08	2.33976e+08	1.99228e+08	7.44735e+07	4.49008e+07	9.00533e+07	7.3813e+07	7.378e+07	4.36062e+07	2.14251e+08	6.67711e+07	-1.682	0.0410734	0.612238	2.41046
M89T173	1.87602e+08	2.47024e+08	3.47086e+08	2.15795e+08	2.01246e+08	3.59845e+08	2.22221e+08	1.83216e+08	4.157e+07	9.63303e+07	8.51862e+07	2.35812e+08	2.59766e+08	1.44056e+08	-0.850587	0.0277534	0.598693	2.36782
M136T947	1.34704e+08	2.56723e+08	1.40972e+08	3.89206e+08	3.96832e+08	2.00753e+08	1.6002e+08	1.13754e+08	1.04984e+08	8.15594e+07	3.1766e+07	1.99287e+08	2.53198e+08	1.15228e+08	-1.13577	0.0274258	0.595937	2.36568
M133T224	6.97039e+07	2.0832e+06	1.46955e+08	3.21019e+08	5.94736e+07	7.72871e+07	9.68125e+06	1.76074e+06	9.66072e+06	2.33856e+06	7.95717e+06	2.17524e+06	1.12754e+08	5.59561e+06	-4.33273	0.0412152	0.612238	2.30521
M154T349	2.42705e+08	3.83285e+08	3.3395e+08	2.62093e+08	2.23234e+08	2.96904e+08	1.45235e+08	2.48278e+08	1.34338e+08	2.475e+08	1.29609e+08	2.80235e+08	2.90362e+08	1.97533e+08	-0.555759	0.0315199	0.609462	2.28165
M154T462	5.90387e+07	2.95013e+08	3.47897e+08	1.89536e+08	1.0884e+08	1.37062e+08	9.80374e+07	9.93169e+07	5.40836e+07	3.94449e+07	2.72884e+07	1.13396e+08	1.89565e+08	7.19278e+07	-1.39807	0.0341052	0.609462	2.27566
M316T91	1.1871e+08	1.17679e+08	2.74239e+08	2.1862e+08	1.00481e+08	1.80354e+08	8.34189e+07	1.98836e+08	6.6278e+07	4.94322e+07	2.25629e+07	8.1625e+07	1.68347e+08	8.36921e+07	-1.00827	0.0471635	0.613756	2.25203
M207T142	2.93596e+08	1.05801e+08	1.8741e+08	8.10428e+07	1.8184e+08	1.21011e+08	3.88551e+08	2.36944e+08	1.57651e+08	4.14175e+08	2.14022e+08	4.00128e+08	1.61783e+08	3.01912e+08	0.900064	0.0300332	0.605472	2.25133
M299T189	2.02613e+08	2.78308e+08	2.40669e+08	1.90327e+08	2.24042e+08	2.0376e+08	1.84598e+08	2.12918e+08	1.81097e+08	6.49779e+07	2.40155e+07	1.43965e+08	2.23286e+08	1.35262e+08	-0.723142	0.0244485	0.585216	2.19524
M117T401	7.37617e+07	6.80544e+07	8.37073e+07	2.33852e+08	1.01685e+08	9.91992e+07	2.05194e+07	6.50581e+07	6.59015e+06	2.68795e+07	8.83704e+06	5.34086e+07	1.10043e+08	3.02155e+07	-1.86471	0.0148595	0.585216	2.1655
M201T124	1.90457e+08	3.54616e+07	2.07301e+08	2.39436e+08	1.46333e+08	1.69236e+08	1.16316e+08	6.93378e+07	1.29035e+08	1.02235e+07	5.90378e+07	8.94456e+07	1.64704e+08	7.88993e+07	-1.06179	0.0295799	0.605057	2.15896
M209T298	1.38408e+08	1.04531e+08	1.30881e+08	1.32432e+08	1.11173e+08	9.92255e+07	1.25907e+07	9.73064e+07	1.46367e+07	9.81691e+07	7.36856e+06	1.16005e+08	1.19442e+08	5.76794e+07	-1.05018	0.018151	0.585216	2.15865
M126T147	4.22383e+08	4.34607e+08	3.38206e+08	4.93041e+08	4.84818e+08	3.10355e+08	3.59344e+08	2.07473e+08	3.63696e+08	1.61788e+08	3.20093e+08	3.86336e+08	4.13902e+08	2.99788e+08	-0.465345	0.0413395	0.612238	2.10431
M232T240	1.28762e+08	3.10376e+08	1.67153e+08	2.26488e+08	2.63732e+08	5.08126e+08	6.65016e+07	1.50272e+08	1.20584e+08	6.66803e+07	1.52772e+08	2.18474e+08	2.67439e+08	1.29214e+08	-1.04945	0.0436821	0.613756	2.10207
M184T76	1.05921e+08	3.33327e+07	8.92799e+07	8.83821e+07	5.93483e+07	1.20846e+08	3.27494e+07	2.06413e+07	1.48922e+07	1.72343e+07	1.18169e+07	1.71998e+07	8.28516e+07	1.9089e+07	-2.11779	0.000735952	0.470425	2.09668
M116T535	1.75347e+08	8.34961e+07	9.52858e+07	2.98437e+08	1.1152e+08	2.32964e+08	8.08041e+07	7.73539e+07	8.98321e+07	1.11333e+08	5.64896e+07	7.38748e+07	1.66175e+08	8.16145e+07	-1.0258	0.0400199	0.612238	2.04058
M263T77	1.95696e+08	6.97894e+07	1.77722e+08	1.43632e+08	1.33337e+08	1.71944e+08	8.97317e+07	1.58707e+08	7.14833e+07	9.72928e+07	3.35979e+07	9.60963e+07	1.48687e+08	9.11514e+07	-0.70594	0.042572	0.612238	2.04046
M162T412	3.37042e+07	1.25552e+08	1.47299e+08	3.15346e+08	9.05503e+07	9.84002e+07	3.93406e+07	6.1682e+07	4.27515e+07	3.74663e+07	1.37149e+07	6.6948e+07	1.35142e+08	4.36506e+07	-1.6304	0.0455207	0.613756	2.02186
M217T405	1.65974e+07	1.26433e+08	1.69111e+08	1.89659e+08	1.43312e+08	5.93927e+07	2.34898e+07	5.27489e+07	1.77894e+07	2.36062e+07	2.53653e+07	6.03357e+07	1.17417e+08	3.38892e+07	-1.79275	0.0141159	0.585216	1.98762
M489T60	3.0016e+07	1.87595e+06	1.5582e+07	2.08141e+06	3.84532e+07	1.94794e+07	1.01208e+08	5.60031e+07	9.77277e+07	9.77163e+07	3.37566e+07	8.20889e+07	1.79147e+07	7.80835e+07	2.12388	0.00080666	0.470425	1.96145
M298T77_3	1.11461e+08	2.57999e+07	1.02444e+08	7.94406e+07	5.97091e+07	6.06439e+07	3.80855e+07	5.35256e+07	1.66156e+07	1.9417e+07	9.90713e+06	2.18177e+07	7.32497e+07	2.65614e+07	-1.46349	0.00896632	0.585216	1.90287
M130T421	7.21122e+07	3.13881e+07	7.95559e+07	1.35404e+08	2.58234e+07	5.83005e+07	1.51239e+06	2.57627e+07	1.67594e+07	91806.2	1.33565e+07	3.06625e+07	6.70974e+07	1.46909e+07	-2.19134	0.0115964	0.585216	1.87944
M118T701	4.88865e+08	4.64579e+08	4.14185e+08	4.42257e+08	4.20123e+08	4.69335e+08	4.20678e+08	4.327e+08	3.85998e+08	3.52021e+08	3.78378e+08	4.18914e+08	4.49891e+08	3.98115e+08	-0.176389	0.0140998	0.585216	1.86714
M218T962	1.08218e+08	1.52553e+08	1.24528e+08	9.78138e+07	1.13909e+08	4.70118e+07	8.2114e+07	5.03465e+07	4.80063e+07	8.12644e+06	3.28272e+07	6.76392e+07	1.07339e+08	4.81766e+07	-1.15577	0.00766154	0.585216	1.83894
M203T396	1.65962e+08	5.30679e+07	6.59392e+07	7.36901e+07	1.06301e+08	1.70563e+08	4.14665e+07	5.18002e+07	1.72031e+07	7.80535e+07	1.49738e+07	8.28061e+07	1.0592e+08	4.77172e+07	-1.1504	0.0363694	0.609462	1.83411
M324T413	1.55505e+08	2.62984e+07	5.7031e+07	3.0412e+07	6.8921e+07	3.61095e+07	1.20224e+07	3.50418e+07	1.17477e+07	1.17043e+07	889544	2.84717e+07	6.23794e+07	1.66462e+07	-1.90587	0.0493676	0.613756	1.81739
M888T51	1.3632e+08	8.16018e+07	1.37326e+08	1.55818e+08	9.90162e+07	1.3003e+08	8.42714e+07	9.26957e+07	8.34197e+07	9.34657e+07	3.05281e+07	8.17878e+07	1.23352e+08	7.76947e+07	-0.666894	0.0116234	0.585216	1.7823
M527T202	1.08468e+07	3.26789e+07	3.7382e+06	7.30641e+06	1.32411e+07	5.33358e+07	4.92764e+07	4.86348e+07	9.7247e+07	5.30423e+07	6.81106e+07	7.07927e+07	2.01912e+07	6.45173e+07	1.67596	0.00226715	0.585216	1.7773
M153T309	1.62928e+08	3.30605e+07	7.64334e+07	3.97404e+07	6.2183e+07	4.64835e+07	6.7338e+06	2.13473e+07	2.56944e+07	2.55946e+07	3.18711e+07	3.33134e+07	7.0138e+07	2.40924e+07	-1.54162	0.0443012	0.613756	1.77647
M554T53	9.37208e+07	2.93102e+07	6.30053e+06	6.69964e+06	1.9029e+07	4.31709e+07	5.52584e+07	5.42185e+07	1.55039e+08	1.00803e+08	1.0617e+08	1.03329e+08	3.30385e+07	9.58029e+07	1.53592	0.0116825	0.585216	1.76381
M563T53_2	3.65879e+07	1.0175e+07	7.42026e+06	9.87599e+06	3.25844e+07	2.17248e+07	2.51773e+07	2.41979e+07	1.03267e+08	8.66264e+07	1.05579e+08	7.87436e+07	1.97281e+07	7.05985e+07	1.83939	0.00963524	0.585216	1.76068
M160T463	1.82244e+08	1.23519e+08	6.72426e+06	7.15261e+07	9.83569e+07	1.13932e+08	2.95613e+07	4.46223e+07	1.50813e+07	4.36983e+07	6.26972e+07	5.81851e+07	9.93837e+07	4.23076e+07	-1.23209	0.044851	0.613756	1.75266
M543T61	7.25571e+07	1.40517e+08	8.57883e+07	3.06305e+07	7.07702e+07	7.13098e+07	1.01409e+08	7.66128e+07	1.94988e+08	1.04139e+08	1.4572e+08	1.90484e+08	7.85955e+07	1.35559e+08	0.7864	0.0452715	0.613756	1.75103
M553T220	8.95664e+07	4.52556e+07	9.23795e+07	1.65807e+08	4.60992e+07	8.21342e+07	7.56906e+07	4.22694e+07	4.04709e+07	8.41408e+06	1.28557e+06	4.11271e+07	8.68737e+07	3.48763e+07	-1.31667	0.0331549	0.609462	1.71714
M253T91	7.24258e+07	6.36058e+07	1.59104e+08	1.18394e+08	6.62422e+07	9.94383e+07	4.48493e+07	1.12726e+08	4.32921e+07	2.83478e+07	1.20569e+07	5.16872e+07	9.6535e+07	4.88265e+07	-0.983387	0.0441575	0.613756	1.71307
M218T222	9.56407e+07	8.55365e+07	6.47564e+07	6.27509e+07	2.69194e+07	6.24107e+07	4.53946e+06	3.1069e+07	6.51687e+07	3.38224e+06	4.11845e+06	3.11997e+07	6.63358e+07	2.32463e+07	-1.51279	0.0112918	0.585216	1.69657
M566T61	1.27909e+08	1.04118e+08	1.04413e+08	1.62121e+08	7.60676e+07	1.11007e+08	7.77826e+07	1.0512e+08	6.50196e+07	5.30606e+07	7.49344e+07	6.92458e+07	1.14273e+08	7.41938e+07	-0.623111	0.0154315	0.585216	1.66865
M107T486	9.47078e+07	4.43793e+07	8.50401e+07	3.86558e+07	9.79346e+07	3.73724e+07	1.1062e+07	8.53448e+07	1.23593e+07	1.23675e+07	1.18132e+07	3.31381e+07	6.63483e+07	2.76808e+07	-1.26117	0.0454148	0.613756	1.63701
M351T235	6.12046e+07	6.15106e+07	1.46717e+08	9.45215e+07	1.30248e+08	5.91192e+07	3.76808e+07	6.41187e+07	4.47565e+07	2.95072e+07	5.0252e+06	8.44085e+07	9.22203e+07	4.42495e+07	-1.05942	0.0325693	0.609462	1.59493
M281T91	7.34641e+07	6.29878e+07	1.2431e+08	1.03083e+08	6.11907e+07	8.31049e+07	4.34057e+07	9.95111e+07	4.1433e+07	3.86011e+07	1.26463e+07	4.5992e+07	8.46901e+07	4.69315e+07	-0.851635	0.0341292	0.609462	1.58897
M140T265	2.85664e+07	3.14749e+07	4.00672e+07	2.13986e+06	5.8726e+07	4.94615e+07	1.07513e+08	5.56024e+07	1.12264e+08	2.02066e+07	7.30291e+07	8.3151e+07	3.50727e+07	7.52943e+07	1.1022	0.0319688	0.609462	1.56542
M175T216	1.00421e+08	2.8612e+07	3.44456e+07	6.20919e+07	4.2396e+07	5.72352e+07	1.88803e+07	2.27076e+07	1.90971e+07	3.52534e+07	8.8046e+06	2.01381e+07	5.42003e+07	2.08135e+07	-1.38078	0.0137145	0.585216	1.55351
M158T298	3.64428e+07	4.05492e+07	6.29022e+07	3.19925e+07	4.38579e+07	3.7067e+06	9.27976e+07	5.32215e+07	7.11885e+07	3.9865e+07	1.54966e+08	6.87311e+07	3.65752e+07	8.01282e+07	1.13144	0.0396553	0.612238	1.55001
M234T201	1.0293e+08	2.98005e+07	1.16296e+08	8.24172e+07	4.34553e+07	5.72632e+07	3.07043e+07	2.00769e+07	6.48278e+07	1.42916e+07	2.64865e+07	4.14604e+07	7.2027e+07	3.29746e+07	-1.12718	0.0330118	0.609462	1.53718
M295T186	5.27065e+07	2.91831e+07	1.21925e+08	9.69895e+07	5.6359e+07	6.47118e+07	3.04235e+07	4.12241e+07	2.85927e+07	2.48022e+07	2.28729e+07	3.82606e+07	7.03125e+07	3.10293e+07	-1.18015	0.0185357	0.585216	1.50611
M246T213	1.14474e+08	1.08852e+08	1.00395e+08	9.27575e+07	6.15131e+07	9.18525e+07	5.69335e+07	8.2328e+07	6.00941e+07	6.83741e+07	5.96067e+07	6.64594e+07	9.4974e+07	6.56326e+07	-0.533119	0.00619468	0.585216	1.50586
M139T349_2	8.52012e+07	7.43211e+07	1.62412e+08	7.68083e+07	9.37662e+07	8.77332e+07	5.35573e+07	6.30885e+07	4.77686e+07	3.72892e+07	5.10141e+07	8.41479e+07	9.67071e+07	5.61443e+07	-0.784482	0.0219781	0.585216	1.50249
M113T229	9.90673e+07	3.54892e+07	3.36432e+07	3.59605e+07	9.96931e+07	3.36208e+07	1.73928e+07	3.19678e+07	1.00028e+07	1.54121e+07	1.4634e+07	2.88476e+07	5.62457e+07	1.97095e+07	-1.51285	0.0268909	0.595937	1.49887
M431T255	7.78169e+07	3.30047e+07	2.98483e+07	3.98651e+07	6.78857e+07	2.19319e+07	5.91109e+06	2.51288e+07	8.16427e+06	1.17969e+07	1.40137e+07	1.69552e+07	4.50587e+07	1.36617e+07	-1.72167	0.00845721	0.585216	1.49417
M207T125	5.69121e+07	2.83172e+07	1.06618e+08	1.05324e+08	5.76304e+07	7.86889e+07	4.97337e+07	2.95144e+07	1.82783e+07	3.67535e+07	2.12745e+07	3.59463e+07	7.22484e+07	3.19168e+07	-1.17865	0.0129398	0.585216	1.48774
M166T52	3.55867e+07	3.10559e+07	7.4356e+07	8.63968e+07	5.14162e+07	5.35337e+07	1.56051e+07	1.28803e+07	3.99136e+07	9.21426e+06	6.71516e+06	9.97199e+06	5.53909e+07	1.57167e+07	-1.81735	0.00287091	0.585216	1.48314
M246T961	8.21061e+07	1.34756e+08	8.39617e+07	1.00304e+08	4.71183e+07	9.57151e+07	6.10873e+07	7.38731e+07	6.50178e+07	1.86681e+07	1.46114e+07	7.59373e+07	9.066e+07	5.15325e+07	-0.814984	0.0364947	0.609462	1.45403
M143T379	1.0112e+08	4.15428e+07	2.4111e+07	4.85093e+07	2.04598e+07	1.17404e+08	2.46018e+07	1.40763e+07	1.83144e+07	1.40685e+07	2.10879e+07	2.28902e+07	5.88578e+07	1.91732e+07	-1.61814	0.0391893	0.612238	1.42358
M180T415	7.52264e+07	7.41285e+07	8.79518e+07	7.88486e+07	6.88786e+07	8.44849e+07	4.21021e+07	8.38928e+07	4.17748e+07	2.69988e+07	3.77326e+06	8.7241e+07	7.82531e+07	4.76304e+07	-0.716265	0.0479843	0.613756	1.41918
M321T62	4.69042e+07	3.56089e+07	1.01995e+08	1.00968e+08	6.17637e+07	7.78485e+07	3.16608e+07	6.65891e+07	3.56337e+07	2.93517e+07	1.28786e+07	4.11965e+07	7.08481e+07	3.62184e+07	-0.968007	0.0271851	0.595937	1.41842
M195T279	7.37854e+07	6.19274e+07	6.79822e+07	5.58071e+07	6.47593e+07	6.3365e+07	1.5037e+07	6.78832e+07	1.05526e+07	5.29471e+07	1.84986e+06	6.8322e+07	6.46044e+07	3.60986e+07	-0.839689	0.0475723	0.613756	1.41483
M158T316	6.77602e+06	1.70165e+06	2.8447e+07	1.6788e+06	3.91385e+07	3.81708e+07	6.40087e+07	4.07717e+07	5.69965e+07	4.9088e+07	3.3016e+07	4.75086e+07	1.93188e+07	4.85649e+07	1.32991	0.00680733	0.585216	1.41231
M139T135_1	8.0862e+07	6.84773e+07	1.09253e+08	5.4203e+07	1.06859e+08	9.47681e+07	3.80911e+07	5.27579e+07	3.81751e+07	7.88569e+07	4.23774e+07	3.529e+07	8.5737e+07	4.75914e+07	-0.849218	0.00668034	0.585216	1.41159
M297T349_2	4.82191e+07	9.8344e+07	6.35692e+07	4.10541e+07	4.06469e+07	4.45204e+07	2.11206e+07	4.91996e+07	6.50824e+06	9.22338e+06	9.10938e+06	4.10624e+07	5.6059e+07	2.27039e+07	-1.304	0.0179002	0.585216	1.4115
M537T247	4.28594e+07	4.90223e+07	6.73999e+07	5.55609e+07	4.97357e+07	4.81711e+07	1.53509e+07	3.81721e+07	9.19822e+06	1.73882e+07	2.48596e+07	4.03295e+07	5.21249e+07	2.42164e+07	-1.10599	0.00119063	0.470425	1.40976
M182T533	6.46134e+07	2.88655e+07	9.07494e+07	6.8426e+07	3.32148e+07	3.75062e+07	2.33929e+07	3.60572e+07	1.938e+07	2.77592e+07	1.91664e+07	2.95652e+07	5.38959e+07	2.58868e+07	-1.05796	0.022198	0.585216	1.40531
M298T313	8.50123e+07	3.70792e+07	3.52394e+07	1.97878e+07	2.92674e+07	2.87454e+07	4.75156e+06	2.22107e+07	7.16304e+06	1.5166e+07	1.31339e+07	1.37542e+07	3.91886e+07	1.26966e+07	-1.626	0.0224429	0.585216	1.40495
M81T60	1.16156e+08	9.02952e+07	1.01183e+08	9.68746e+07	4.7462e+07	1.01384e+08	4.33949e+07	4.83625e+07	5.74627e+07	1.02866e+08	4.13487e+07	6.21807e+07	9.22258e+07	5.92692e+07	-0.637889	0.0334921	0.609462	1.40267
M116T561	6.72638e+07	3.82926e+07	3.85373e+07	9.62125e+07	1.11103e+08	5.03115e+07	2.79487e+07	3.17841e+07	3.60456e+07	3.2647e+07	2.23354e+07	1.85744e+07	6.69534e+07	2.82225e+07	-1.24631	0.0128837	0.585216	1.39888
M135T826	3.05475e+07	2.80416e+07	2.0934e+07	2.46892e+07	1.18536e+07	2.88745e+07	1.0015e+08	4.21104e+07	6.27122e+07	1.72648e+07	8.97831e+07	3.28574e+07	2.41567e+07	5.74796e+07	1.25062	0.0347998	0.609462	1.39235
M679T190	5.09043e+07	4.93891e+07	9.18278e+07	7.7964e+07	5.03683e+07	4.92094e+07	3.51035e+07	5.11919e+07	3.52895e+07	1.52894e+07	8.74549e+06	4.98681e+07	6.16105e+07	3.25813e+07	-0.919131	0.0191618	0.585216	1.37246
M257T219	6.27507e+07	1.02089e+08	1.25114e+08	9.67329e+07	4.56672e+07	5.40805e+07	5.03e+07	6.51588e+07	6.63778e+07	2.24906e+07	1.43288e+07	5.73382e+07	8.10724e+07	4.5999e+07	-0.817607	0.0499495	0.613756	1.37187
M223T372	4.3551e+07	4.37648e+07	5.82023e+07	4.25842e+07	3.84745e+07	4.36955e+07	5.80769e+06	4.65993e+07	6.7603e+06	2.09216e+07	9.54968e+06	3.51466e+07	4.50454e+07	2.07975e+07	-1.11497	0.00840707	0.585216	1.3563
M281T52_1	2.27322e+07	9.58582e+06	2.45528e+06	4.8692e+06	1.60752e+07	1.22021e+07	1.67787e+07	1.96446e+07	7.25381e+07	4.38343e+07	5.30503e+07	4.59168e+07	1.132e+07	4.19605e+07	1.89016	0.00717109	0.585216	1.35539
M223T558	1.62551e+07	1.64314e+07	1.41015e+07	1.84087e+07	3.27424e+07	2.9173e+07	6.62077e+07	5.06678e+07	4.4044e+07	4.54939e+07	3.81891e+07	3.71521e+07	2.11854e+07	4.69591e+07	1.14834	0.000739471	0.470425	1.34629
M183T79	5.28338e+07	1.61112e+07	5.0699e+07	6.40007e+07	3.40402e+07	6.26153e+07	2.01774e+07	1.7339e+07	1.24394e+07	3.21311e+07	9.97281e+06	1.65985e+07	4.67167e+07	1.81097e+07	-1.36718	0.00572763	0.585216	1.34564
M139T823	1.37465e+08	1.00333e+08	9.74297e+07	9.39063e+07	9.86727e+07	1.07384e+08	1.38671e+08	1.09318e+08	1.46549e+08	1.66135e+08	1.66539e+08	1.0725e+08	1.05865e+08	1.39077e+08	0.393658	0.0246198	0.585216	1.33849
M230T270_2	5.86936e+07	9.60175e+07	4.5886e+07	9.70783e+07	8.38189e+07	3.81975e+07	1.39492e+07	4.79363e+07	6.18935e+07	2.69977e+07	2.73131e+07	3.2915e+07	6.99486e+07	3.51675e+07	-0.992054	0.0203167	0.585216	1.32125
M199T349	1.57302e+08	1.54964e+08	1.41576e+08	2.15164e+08	2.16115e+08	1.66615e+08	1.28732e+08	1.60904e+08	1.19487e+08	1.34224e+08	1.29322e+08	1.65459e+08	1.75289e+08	1.39688e+08	-0.327528	0.0418247	0.612238	1.31682
M156T620	6.19985e+07	2.37184e+07	3.76007e+07	1.08857e+08	7.90342e+07	3.85962e+07	1.8593e+07	1.8528e+07	2.08175e+07	3.73791e+07	1.57092e+07	4.13291e+07	5.83009e+07	2.53927e+07	-1.19911	0.0370115	0.609462	1.31336
M205T586	1.4228e+07	1.18818e+08	5.81846e+07	8.73816e+07	3.79342e+07	5.36101e+07	2.85904e+07	5.50158e+07	4.42284e+06	9.49763e+06	8.45437e+06	3.14614e+07	6.16927e+07	2.29071e+07	-1.42931	0.0458216	0.613756	1.28719
M149T525	4.36699e+07	7.40667e+07	4.71475e+07	6.22915e+07	4.3128e+07	2.14416e+07	1.73033e+07	4.05818e+07	1.6609e+07	2.15445e+07	1.62426e+07	2.68104e+07	4.86242e+07	2.31819e+07	-1.06867	0.0120529	0.585216	1.27336
M158T86_2	3.96405e+07	2.11504e+07	7.28337e+07	5.7227e+07	6.5344e+07	5.35445e+07	2.20819e+07	3.59953e+07	1.83133e+07	2.3517e+07	1.57158e+07	3.0101e+07	5.16233e+07	2.42874e+07	-1.08782	0.00771639	0.585216	1.2701
M140T159	2.8306e+07	5.8732e+07	4.37839e+07	9.42872e+07	2.85919e+07	3.52395e+07	2.47405e+07	3.78312e+07	3.93467e+06	1.57755e+07	1.32593e+07	1.36138e+07	4.81567e+07	1.81925e+07	-1.4044	0.0250378	0.585216	1.26905
M92T452	6.66129e+07	2.88716e+07	2.97933e+07	2.00358e+07	2.44625e+07	2.26713e+07	1.39307e+06	2.33418e+07	3.53762e+06	7.88596e+06	9.67853e+06	2.40465e+07	3.20746e+07	1.16472e+07	-1.46144	0.0306487	0.605472	1.26896
M199T366	6.36454e+07	8.52189e+06	2.74984e+07	3.37297e+07	7.85168e+06	4.11961e+07	1.21158e+07	3.79914e+06	2.07672e+06	4.32993e+06	9.40368e+06	6.39045e+06	3.04072e+07	6.35262e+06	-2.25899	0.0205721	0.585216	1.26788
M279T190	8.87154e+07	3.65098e+07	6.38272e+07	8.87411e+07	4.52375e+07	5.84166e+07	2.87688e+07	3.8305e+07	2.55259e+07	5.4507e+07	3.63751e+07	5.82663e+07	6.35746e+07	4.02913e+07	-0.657981	0.0494308	0.613756	1.26664
M299T53	1.73184e+07	2.92941e+06	1.23932e+06	1.38352e+06	1.33607e+07	9.93633e+06	1.35075e+07	1.44191e+07	6.11781e+07	3.49173e+07	4.15791e+07	3.71338e+07	7.69461e+06	3.37891e+07	2.13464	0.00763667	0.585216	1.25154
M239T814	1.70469e+08	1.8061e+08	1.76016e+08	1.56931e+08	1.85562e+08	1.72527e+08	2.06087e+08	1.95165e+08	1.91679e+08	2.2694e+08	1.73492e+08	2.83085e+08	1.73686e+08	2.12741e+08	0.29262	0.0376012	0.610979	1.24892
M247T396	5.32188e+07	3.97909e+07	3.87198e+07	3.93036e+07	3.80304e+07	3.57189e+07	2.74808e+07	2.7498e+07	2.76404e+07	1.78961e+07	2.98538e+06	1.70897e+07	4.07971e+07	2.00984e+07	-1.02139	0.00136491	0.487923	1.24702
M136T162	5.43675e+07	1.26061e+08	6.2186e+07	5.65418e+07	1.16121e+08	5.35212e+07	3.97311e+07	5.64475e+07	1.89026e+07	7.6093e+07	1.26401e+07	2.84002e+07	7.8133e+07	3.87024e+07	-1.01351	0.0413805	0.612238	1.24344
M731T242	4.45665e+07	1.25622e+08	6.537e+07	4.95317e+07	4.43476e+07	3.78262e+07	2.48754e+07	2.66055e+07	2.32076e+07	2.25376e+07	2.72915e+07	2.97358e+07	6.12107e+07	2.57089e+07	-1.25152	0.0249629	0.585216	1.24315
M100T479	4.39523e+07	4.76974e+07	4.29021e+07	4.55887e+07	4.86093e+07	2.64077e+07	7.26884e+07	5.36372e+07	7.03069e+07	7.00496e+07	7.22224e+07	4.76554e+07	4.25262e+07	6.44266e+07	0.599304	0.00278556	0.585216	1.2276
M541T77	1.49546e+07	4.14388e+07	1.55258e+07	3.34921e+07	3.22478e+07	2.23008e+07	5.29832e+07	3.30514e+07	7.82174e+07	1.62662e+07	7.197e+07	4.88698e+07	2.666e+07	5.02263e+07	0.913768	0.0481572	0.613756	1.22006
M641T57	2.8947e+07	3.21089e+07	2.53664e+07	542491	5.02925e+07	2.34594e+07	6.32338e+07	5.90152e+07	6.46411e+07	2.26636e+07	5.7583e+07	4.88113e+07	2.67861e+07	5.2658e+07	0.975167	0.0181057	0.585216	1.20888
M113T302	4.30353e+07	4.29797e+07	5.15076e+07	4.03149e+07	3.52655e+07	3.16679e+07	2.57796e+06	4.31282e+07	2.21585e+07	1.42109e+07	1.53326e+07	3.16706e+07	4.07952e+07	2.15131e+07	-0.923182	0.0139061	0.585216	1.20776
M259T397	3.79755e+07	3.0742e+07	3.49559e+07	4.33345e+07	2.99426e+07	2.72642e+07	6.81217e+06	3.94909e+07	4.93755e+06	2.97932e+06	5.07389e+06	3.27481e+07	3.40358e+07	1.53403e+07	-1.14973	0.0246308	0.585216	1.1975
M295T345_2	1.22241e+07	1.09846e+07	1.18253e+07	1.58462e+07	6.47315e+06	9.03789e+06	3.34885e+07	1.82043e+07	5.24375e+07	2.61714e+07	4.21322e+07	1.81063e+07	1.10652e+07	3.17567e+07	1.52103	0.00482545	0.585216	1.19349
M103T910	5.72304e+06	5.87488e+06	1.10616e+07	6.9856e+06	9.00929e+06	3.08689e+07	3.43675e+07	2.99979e+07	3.41025e+07	1.62577e+07	4.76786e+07	2.98889e+07	1.15872e+07	3.20488e+07	1.46774	0.00499643	0.585216	1.18578
M423T53	5.70374e+07	1.28795e+07	3.27324e+07	7.62643e+07	2.94304e+07	5.26477e+07	2.06492e+07	2.48421e+07	1.52136e+07	3.58856e+07	1.0317e+07	9.45641e+06	4.34986e+07	1.9394e+07	-1.16536	0.0390341	0.612238	1.18467
M515T488	5.46235e+08	5.79644e+08	5.36366e+08	5.69932e+08	5.3368e+08	5.49114e+08	5.71865e+08	5.79579e+08	5.75891e+08	5.75891e+08	5.8519e+08	5.81461e+08	5.52495e+08	5.78313e+08	0.065888	0.007793	0.585216	1.18439
M138T112	5.34418e+07	9.42622e+07	4.53807e+07	4.55895e+07	5.44825e+07	3.49003e+07	6.55329e+07	1.33584e+08	9.33644e+07	1.05612e+08	7.54683e+07	7.02135e+07	5.46762e+07	9.06293e+07	0.729065	0.0239156	0.585216	1.17681
M205T403	5.62745e+07	2.24933e+07	2.6284e+07	3.07532e+07	1.50571e+07	3.04136e+07	978298	1.76193e+07	1.20191e+07	1.00846e+07	1.76924e+07	1.38642e+07	3.02126e+07	1.2043e+07	-1.32696	0.0158069	0.585216	1.17573
M541T202	1.99639e+07	1.90506e+07	5.61024e+06	5.64254e+06	7.83591e+06	7.74438e+06	2.80343e+07	2.4892e+07	4.88334e+07	3.96024e+07	2.82551e+07	2.71991e+07	1.09746e+07	3.28027e+07	1.57965	0.000923067	0.470425	1.17155
M141T100	5.82781e+07	1.81198e+07	3.61493e+07	6.95771e+07	8.81545e+07	9.2264e+07	2.68844e+07	3.5555e+07	2.48227e+07	3.95229e+07	2.84677e+07	1.83048e+07	6.04238e+07	2.89262e+07	-1.06274	0.0283576	0.602861	1.15894
M149T184	4.99928e+07	4.70311e+07	5.45041e+07	7.52006e+07	6.47941e+07	8.02808e+07	2.06617e+07	3.46686e+07	3.04597e+07	4.97427e+07	2.77462e+07	5.71152e+07	6.19672e+07	3.67324e+07	-0.754454	0.0100858	0.585216	1.1588
M610T52	3.05085e+07	1.00562e+07	2.78165e+06	9.04633e+06	1.43308e+07	1.37149e+07	1.73569e+07	2.15672e+07	9.13559e+07	3.6258e+07	4.05358e+07	4.04845e+07	1.34064e+07	4.12597e+07	1.62181	0.0352626	0.609462	1.15369
M226T294	3.02343e+07	4.93676e+07	3.30724e+07	3.78948e+07	3.10433e+07	2.82892e+07	7.38388e+06	3.58518e+07	1.2981e+07	1.00192e+07	2.67351e+06	2.62917e+07	3.49836e+07	1.58668e+07	-1.14066	0.0101742	0.585216	1.14693
M339T349_1	4.00906e+07	8.74364e+07	5.33681e+07	4.29147e+07	4.12351e+07	4.1811e+07	2.1325e+07	4.79305e+07	6.69088e+06	2.90632e+07	1.06008e+07	4.6169e+07	5.11426e+07	2.69632e+07	-0.923534	0.04179	0.612238	1.14666
M463T49	6.47179e+07	6.92248e+07	8.23599e+07	9.52079e+07	8.25384e+07	7.97615e+07	7.76324e+07	6.72793e+07	3.98632e+07	4.89175e+07	4.10266e+07	5.54409e+07	7.89684e+07	5.50266e+07	-0.521145	0.00998652	0.585216	1.1396
M87T410	3.00475e+07	4.19018e+07	7.09818e+07	5.57433e+07	2.23923e+07	3.75371e+07	2.05889e+07	3.15542e+07	1.5265e+07	1.66491e+07	1.91101e+07	2.38401e+07	4.31006e+07	2.11679e+07	-1.02583	0.016473	0.585216	1.13716
M109T98	8.15441e+07	7.01467e+07	5.87257e+07	5.55109e+07	7.13495e+07	4.53871e+07	4.71027e+07	2.77914e+07	4.62892e+07	4.18027e+07	4.17316e+07	4.50565e+07	6.37773e+07	4.1629e+07	-0.615455	0.0044128	0.585216	1.13712
M162T382	6.9761e+07	5.56967e+07	3.25239e+07	3.89576e+07	6.58122e+07	5.52496e+07	2.43436e+07	2.87672e+07	3.61213e+07	2.89148e+07	3.50905e+07	2.77742e+07	5.30002e+07	3.01686e+07	-0.812949	0.00449571	0.585216	1.13351
M87T135_1	8.85508e+07	1.658e+08	1.31093e+08	1.03762e+08	8.65592e+07	9.67945e+07	6.8248e+07	6.27955e+07	1.07259e+08	6.91742e+07	8.23033e+07	7.14947e+07	1.12093e+08	7.6879e+07	-0.544036	0.0327724	0.609462	1.12493
M509T248	3.17492e+07	2.35661e+07	7.55695e+07	2.6154e+07	3.28052e+07	2.6496e+07	2.6074e+06	2.24703e+07	1.21979e+07	9.35442e+06	1.55364e+07	2.23735e+07	3.60567e+07	1.409e+07	-1.3556	0.0291033	0.602861	1.1215
M130T88	2.64467e+07	4.02682e+07	5.89948e+07	5.93587e+07	3.47897e+07	3.78092e+07	7.72508e+06	2.95293e+07	1.48785e+07	3.47432e+07	5.88047e+06	3.71307e+07	4.29445e+07	2.16479e+07	-0.988248	0.0221584	0.585216	1.11753
M325T234	2.01686e+07	1.07138e+07	3.75445e+07	2.91773e+07	3.3394e+07	2.44744e+07	3.55187e+06	2.3783e+07	3.94026e+06	879790	2.25244e+06	1.07768e+07	2.59121e+07	7.53069e+06	-1.78277	0.00605575	0.585216	1.10764
M100T467	3.58984e+07	2.65167e+07	2.83949e+07	3.24113e+07	1.85469e+07	2.11999e+07	6.39208e+07	3.23687e+07	5.63796e+07	4.11587e+07	7.47023e+07	2.05625e+07	2.71614e+07	4.81821e+07	0.826942	0.037137	0.609462	1.0983
M722T244	5.20429e+07	4.5071e+07	5.83051e+07	4.85203e+07	4.06697e+07	4.53127e+07	2.99669e+07	4.08491e+07	2.4514e+07	2.50223e+07	3.29911e+07	4.33867e+07	4.83203e+07	3.27884e+07	-0.559445	0.0035865	0.585216	1.09643
M129T948_2	3.86631e+07	1.67715e+07	1.20912e+07	3.15372e+07	1.79343e+07	8.72575e+06	4.47137e+07	4.4484e+07	4.07894e+07	5.04071e+07	6.14337e+07	2.6387e+07	2.09539e+07	4.47025e+07	1.09314	0.00528006	0.585216	1.08966
M318T405	2.16346e+07	2.21976e+07	3.17377e+07	3.87055e+07	1.98416e+07	1.63545e+07	1.2531e+07	2.18039e+07	770319	1.41963e+06	766369	1.61806e+07	2.50786e+07	8.91196e+06	-1.49264	0.00979466	0.585216	1.07113
M129T403	2.13576e+07	2.3411e+07	3.82665e+07	5.76635e+07	2.58709e+07	4.0587e+07	2.55926e+06	2.40787e+07	2.41591e+07	1.14885e+07	2.1046e+06	2.29523e+07	3.45261e+07	1.45571e+07	-1.24597	0.0186121	0.585216	1.06752
M295T231	3.15574e+07	6.85433e+07	4.37949e+07	5.35043e+07	2.20936e+07	2.79357e+07	2.86624e+07	2.09195e+07	2.23241e+07	1.54506e+07	5.31351e+06	2.19683e+07	4.12382e+07	1.91064e+07	-1.10993	0.018368	0.585216	1.06639
M208T259	3.09445e+07	1.02552e+07	4.32567e+07	5.70489e+07	1.38661e+07	3.07108e+07	4.91721e+06	2.15785e+07	5.97083e+06	1.47461e+07	1.04376e+07	2.17727e+07	3.10137e+07	1.32372e+07	-1.22831	0.0459649	0.613756	1.06176
M269T487_1	2.78418e+07	4.18024e+07	5.10719e+07	2.87478e+07	4.72765e+07	3.10544e+07	1.93936e+07	2.88051e+07	1.71982e+07	4.49255e+06	1.61692e+07	2.34568e+07	3.79658e+07	1.82526e+07	-1.0566	0.00398229	0.585216	1.06028
M199T227	8.10079e+07	7.2777e+07	1.04429e+08	1.02663e+08	7.24243e+07	1.04119e+08	5.87045e+07	8.23314e+07	7.79469e+07	5.32683e+07	7.92533e+07	4.9035e+07	8.95699e+07	6.67566e+07	-0.424104	0.0272179	0.595937	1.05729
M130T90	5.44519e+07	3.20187e+07	7.40799e+07	5.56695e+07	4.45099e+07	3.55165e+07	3.34417e+07	3.04936e+07	2.842e+07	3.91424e+07	2.10051e+07	3.84453e+07	4.93744e+07	3.18247e+07	-0.633618	0.0289599	0.602861	1.0549
M282T877	1.94875e+07	1.29e+07	2.01453e+07	1.56916e+07	2.09127e+07	2.16829e+07	5.16698e+07	2.33319e+07	3.28669e+07	4.48699e+07	4.69083e+07	1.20436e+07	1.847e+07	3.52817e+07	0.933739	0.0259702	0.595028	1.05237
M582T77	1.75018e+07	2.06812e+06	5.10294e+06	4.71693e+06	4.7776e+06	2.48388e+06	8.01488e+06	9.38017e+06	6.98557e+07	3.04695e+07	2.72258e+07	3.01754e+07	6.10855e+06	2.91869e+07	2.25642	0.0343395	0.609462	1.05064
M128T218	4.97279e+07	5.54588e+07	3.76415e+07	7.6392e+07	4.72614e+07	6.97473e+07	2.0292e+07	4.73394e+07	1.11812e+07	4.36732e+07	4.76864e+07	3.58624e+07	5.60381e+07	3.43391e+07	-0.706557	0.0304969	0.605472	1.05026
M156T664	4.21587e+07	1.85177e+07	2.97515e+07	6.01141e+07	3.97152e+07	2.44873e+07	1.49369e+07	1.05775e+07	1.60911e+07	2.15463e+07	1.44974e+07	2.6139e+07	3.57908e+07	1.7298e+07	-1.04898	0.0173617	0.585216	1.04986
M241T501	5.50365e+07	5.67217e+07	6.53058e+07	5.36084e+07	5.08205e+07	4.33692e+07	3.99724e+07	5.81198e+07	3.74951e+07	2.8475e+07	2.77967e+07	4.2249e+07	5.41437e+07	3.9018e+07	-0.472654	0.0187747	0.585216	1.04264
M682T224	1.46321e+07	2.50592e+07	6.42559e+07	7.57235e+07	2.81045e+07	2.62388e+07	2.18448e+07	1.82359e+07	1.54158e+07	5.12641e+06	1.50915e+07	1.25623e+07	3.90023e+07	1.47128e+07	-1.40649	0.0409367	0.612238	1.03877
M273T400	2.40968e+07	2.35505e+07	3.15015e+07	2.8804e+07	2.74566e+07	2.88633e+07	4.052e+06	2.50632e+07	6.37633e+06	9.52115e+06	7.37254e+06	2.4294e+07	2.73788e+07	1.27799e+07	-1.09919	0.00466781	0.585216	1.03222
M636T52_2	1.2373e+07	3.68624e+06	1.89679e+06	1.20262e+06	9.85904e+06	5.97952e+06	8.63839e+06	1.06708e+07	5.11758e+07	2.57279e+07	2.70474e+07	2.47605e+07	5.83286e+06	2.46701e+07	2.08049	0.0157431	0.585216	1.0313
M104T778	4.03117e+07	4.93826e+07	4.48537e+07	4.766e+07	4.45376e+07	4.7607e+07	4.51821e+07	6.91779e+07	5.07983e+07	8.97031e+07	8.96896e+07	5.40994e+07	4.57254e+07	6.64417e+07	0.539092	0.0291897	0.602861	1.02134
M715T245	3.70677e+07	2.95953e+07	3.7747e+07	3.04281e+07	1.55089e+07	2.29494e+07	1.39608e+07	1.61663e+07	7.94214e+06	1.59779e+07	1.81761e+07	1.78461e+07	2.88827e+07	1.50116e+07	-0.944134	0.00448259	0.585216	1.01793
M152T80	2.70353e+07	1.82387e+07	8.02269e+07	5.04588e+07	2.52553e+07	5.64372e+07	2.18632e+07	2.54722e+07	2.02142e+07	1.93068e+07	1.85861e+07	1.85144e+07	4.2942e+07	2.06595e+07	-1.05559	0.0450142	0.613756	1.00645

## Sheet: NEG LP-HvsLP-M
Table S1. The DAMs were identified
ID	LP-H-1	LP-H-2	LP-H-3	LP-H-4	LP-H-5	LP-H-6	LP-M-1	LP-M-2	LP-M-3	LP-M-4	LP-M-5	LP-M-6	control_mean	case_mean	log2_FC(case_mean/control_mean)	Pvalue	fdr	vip
M297T61	4.08798e+09	9.23846e+09	1.94382e+09	4.05493e+09	8.19603e+09	4.53758e+09	7.04547e+09	5.65175e+09	1.89391e+10	2.11975e+10	7.45761e+09	1.14433e+10	5.34313e+09	1.19558e+10	1.16195	0.0475243	0.752071	14.1572
M300T85	9.52835e+08	1.75107e+09	1.13498e+09	8.75403e+08	1.79618e+09	1.38871e+09	2.90127e+09	1.38674e+09	3.44428e+09	3.30797e+09	1.58704e+09	2.72711e+09	1.31653e+09	2.55907e+09	0.958878	0.00989309	0.752071	6.94044
M119T416	1.0876e+09	6.62585e+08	2.17772e+09	2.76347e+09	1.31108e+09	2.75425e+09	1.12487e+09	1.10778e+09	1.13498e+09	5.7175e+08	7.02721e+08	5.80492e+08	1.79279e+09	8.70432e+08	-1.0424	0.0370231	0.752071	6.46132
M136T928_2	1.89231e+09	1.93498e+09	1.85045e+09	2.14867e+09	1.88114e+09	2.55571e+08	3.34908e+08	1.98e+09	7.20123e+08	2.59977e+08	1.27901e+08	2.39869e+08	1.66052e+09	6.10463e+08	-1.44366	0.0263628	0.752071	5.55777
M127T35	9.17783e+08	5.80134e+08	8.90198e+08	6.88498e+08	9.30062e+08	7.9767e+08	3.89476e+08	2.70916e+08	4.2233e+08	2.63119e+08	2.67275e+08	3.20735e+08	8.00724e+08	3.22309e+08	-1.31286	2.16068e-05	0.0594025	5.04204
M311T60	3.04978e+09	3.50892e+09	3.24308e+09	3.8059e+09	3.58367e+09	3.43732e+09	3.54755e+09	3.53623e+09	2.15441e+09	2.23178e+09	2.4563e+09	2.40372e+09	3.43811e+09	2.72167e+09	-0.337127	0.0305037	0.752071	4.58019
M199T48_2	9.66662e+08	8.75334e+08	6.75142e+08	5.58828e+06	4.15241e+08	5.90126e+08	2.10247e+08	5.8917e+06	5.43781e+06	1.82015e+08	4.92947e+06	8.99459e+07	5.88016e+08	8.30777e+07	-2.82332	0.0063406	0.752071	4.18308
M123T157	1.15245e+08	1.99661e+08	3.57818e+08	1.16451e+08	4.85335e+08	4.25443e+08	9.03024e+08	5.37534e+08	6.6716e+08	1.42358e+09	1.34478e+08	8.15107e+08	2.83326e+08	7.46815e+08	1.39829	0.0321471	0.752071	4.02836
M282T81	3.77358e+08	4.40456e+08	5.1158e+08	4.93954e+08	4.518e+08	6.14776e+08	1.53024e+09	4.16877e+08	1.31691e+09	1.50107e+09	5.8712e+08	6.29242e+08	4.81654e+08	9.96911e+08	1.04947	0.0334975	0.752071	4.00427
M309T60	1.06487e+09	8.59612e+08	6.17277e+08	6.44582e+08	1.02095e+09	8.39025e+08	1.47823e+09	6.84878e+08	1.47597e+09	1.62926e+09	9.44915e+08	1.32474e+09	8.41052e+08	1.25633e+09	0.578949	0.0321374	0.752071	3.81811
M101T170	1.10195e+09	1.19071e+09	1.3305e+09	9.75339e+08	8.7904e+08	1.26001e+09	1.24059e+09	1.55962e+09	1.67536e+09	1.92043e+09	1.0847e+09	1.66287e+09	1.12292e+09	1.52393e+09	0.440533	0.0192948	0.752071	3.76455
M383T169	1.91074e+08	3.77472e+08	1.60804e+08	1.2878e+08	6.18013e+08	3.35827e+08	6.35375e+08	7.28424e+08	6.94496e+08	2.44083e+08	9.57276e+08	6.58643e+08	3.01995e+08	6.5305e+08	1.11267	0.0155558	0.752071	3.67629
M383T84	1.19635e+08	2.36497e+08	1.12172e+08	8.32513e+07	4.26847e+08	2.25222e+08	4.43445e+08	6.70868e+08	6.49483e+08	1.57606e+08	6.43166e+08	5.30988e+08	2.00604e+08	5.15926e+08	1.36281	0.00795089	0.752071	3.55965
M309T72	5.16071e+08	5.57231e+08	6.50785e+08	6.51104e+08	5.68041e+08	6.80068e+08	1.29309e+09	5.28078e+08	7.29524e+08	1.2819e+09	7.68703e+08	1.03001e+09	6.03883e+08	9.3855e+08	0.636164	0.0285774	0.752071	3.44146
M120T71	5.31887e+07	1.649e+08	2.01672e+08	8.48395e+07	1.15571e+08	1.13148e+08	7.27076e+08	5.04676e+08	2.70167e+08	5.00879e+08	2.52544e+07	3.50096e+08	1.2222e+08	3.96358e+08	1.69733	0.0211493	0.752071	3.42925
M395T68	5.90695e+08	3.96313e+08	6.90179e+08	9.85981e+08	5.90417e+08	7.15443e+08	2.6022e+08	9.19615e+08	1.70729e+08	2.93168e+07	2.18667e+08	3.61709e+08	6.61505e+08	3.26709e+08	-1.01774	0.0491251	0.752071	3.31375
M706T171	7.9972e+08	4.40564e+08	5.05191e+08	5.09673e+08	5.0138e+08	4.50245e+08	4.19874e+08	2.63584e+08	1.64852e+08	2.0763e+08	2.27729e+08	2.72378e+08	5.34462e+08	2.59341e+08	-1.04324	0.00176639	0.611844	3.31243
M83T143	2.58158e+08	7.80038e+08	6.48464e+08	4.09412e+08	1.00345e+09	8.29978e+08	4.10953e+08	2.4008e+08	2.71143e+08	3.72712e+08	3.19652e+08	5.12047e+08	6.54917e+08	3.54431e+08	-0.885808	0.0317119	0.752071	3.17686
M235T297	6.6291e+08	6.17309e+08	7.54046e+08	3.26635e+07	8.56743e+08	5.00794e+08	6.09973e+08	1.03739e+07	9.6326e+06	4.39482e+08	2.26951e+07	1.82428e+08	5.70744e+08	2.12431e+08	-1.42585	0.0467455	0.752071	3.06074
M83T50	3.56673e+08	2.09698e+08	2.3617e+08	2.16047e+08	1.7216e+08	7.91839e+06	3.02586e+08	6.9786e+08	4.06434e+08	6.59145e+08	2.33225e+08	2.70838e+08	1.99778e+08	4.28348e+08	1.10039	0.0364334	0.752071	2.97882
M106T71	5.99665e+08	6.2517e+08	3.11589e+08	5.12708e+08	4.50528e+08	6.77753e+08	4.12172e+08	2.24787e+08	2.43907e+08	1.6946e+08	3.49445e+08	4.17668e+08	5.29569e+08	3.02906e+08	-0.805946	0.00852522	0.752071	2.90581
M231T301_2	1.74335e+08	1.72979e+08	2.89794e+08	1.74251e+08	1.94644e+08	2.3256e+08	5.62693e+07	5.96097e+07	2.76816e+07	1.09684e+08	4.87333e+07	6.8075e+07	2.06427e+08	6.16755e+07	-1.74286	6.48485e-05	0.0943417	2.74346
M141T306	4.32389e+08	3.46733e+08	4.37127e+08	3.40989e+08	3.79784e+08	5.10507e+08	7.24327e+08	4.88158e+08	5.0364e+08	5.81475e+08	4.90102e+08	7.30532e+08	4.07921e+08	5.86372e+08	0.523526	0.00772607	0.752071	2.72087
M299T75	4.4239e+07	2.24293e+08	1.62002e+07	3.46839e+07	1.17367e+08	8.73678e+07	1.06293e+08	1.51237e+08	5.72781e+08	3.83988e+08	2.38503e+08	3.55234e+08	8.73584e+07	3.01339e+08	1.78637	0.0193329	0.752071	2.67377
M197T190_2	5.66211e+08	2.82629e+08	6.78209e+08	5.64116e+08	5.97255e+08	5.8309e+08	4.86326e+08	2.80134e+08	4.39688e+08	3.2105e+08	2.72731e+08	4.55808e+08	5.45252e+08	3.75956e+08	-0.536358	0.0311918	0.752071	2.64343
M312T67	8.7768e+08	7.26305e+08	8.16038e+08	8.51883e+08	9.77782e+08	9.04285e+08	8.49335e+08	7.45897e+08	6.59915e+08	4.5328e+08	6.49994e+08	7.31865e+08	8.58996e+08	6.81714e+08	-0.333483	0.0203746	0.752071	2.51275
M173T182	4.16529e+08	3.02905e+08	3.33961e+08	3.24383e+08	1.86583e+08	2.77896e+08	2.31708e+08	4.56546e+08	7.78398e+08	6.82347e+08	4.92301e+08	4.89547e+08	3.07043e+08	5.21808e+08	0.765079	0.0281347	0.752071	2.50506
M138T853	2.13341e+08	2.23012e+08	2.19859e+08	2.20251e+08	2.01677e+08	1.97839e+08	9.75523e+06	1.46941e+07	2.1879e+08	1.96319e+08	1.26886e+07	2.58522e+07	2.12663e+08	7.96831e+07	-1.41622	0.00861833	0.752071	2.44893
M235T325	4.74394e+08	1.43857e+08	3.12843e+08	1.73901e+07	1.217e+08	1.71138e+08	1.0858e+08	6.53617e+06	1.17499e+07	4.27954e+07	4.39267e+06	3.07124e+07	2.06887e+08	3.41278e+07	-2.59982	0.0294538	0.752071	2.32137
M301T86	1.04229e+08	1.6639e+08	1.24286e+08	9.77868e+07	2.03652e+08	1.43452e+08	3.20501e+08	1.48267e+08	3.66747e+08	3.7209e+08	1.66187e+08	2.96757e+08	1.39966e+08	2.78425e+08	0.992211	0.00954804	0.752071	2.31435
M564T60	2.89713e+08	1.97305e+08	1.80049e+08	7.96671e+07	2.09445e+08	2.4425e+08	4.74607e+08	2.29609e+08	2.83157e+08	3.91123e+08	2.43215e+08	3.01587e+08	2.00071e+08	3.2055e+08	0.680033	0.0314778	0.752071	2.17078
M335T127	1.0816e+07	3.64715e+06	4.48257e+07	2.71856e+06	3.646e+07	5.84414e+06	4.72371e+07	1.87729e+06	1.89627e+08	4.41975e+08	7.47574e+07	2.69982e+08	1.73853e+07	1.70909e+08	3.29729	0.0473768	0.752071	2.14376
M706T86	9.73159e+07	1.57737e+08	1.35141e+08	1.11034e+08	1.2851e+08	1.06347e+08	1.86687e+07	5.93178e+07	8.96875e+06	2.33093e+07	5.94127e+07	1.5748e+07	1.22681e+08	3.09042e+07	-1.98903	3.26657e-05	0.0594025	2.0988
M325T185_1	7.10443e+08	4.12317e+08	3.21601e+08	4.54686e+08	2.7835e+08	3.71352e+08	2.78786e+08	2.4474e+08	2.39013e+08	2.54313e+08	3.69135e+08	2.69005e+08	4.24792e+08	2.75832e+08	-0.622965	0.0465415	0.752071	2.09761
M87T23	2.63947e+08	2.97267e+08	2.23589e+08	2.97179e+08	2.2834e+08	2.63303e+08	3.40438e+06	2.57512e+08	1.97643e+08	2.34554e+08	1.83712e+08	2.87537e+06	2.62271e+08	1.46617e+08	-0.839007	0.0379878	0.752071	2.05056
M707T173	6.02158e+08	4.73699e+08	3.91245e+08	3.64444e+08	5.77632e+08	4.87148e+08	2.62458e+08	4.4308e+08	3.22226e+08	2.68504e+08	4.74426e+08	3.3464e+08	4.82721e+08	3.50889e+08	-0.460174	0.032879	0.752071	2.02897
M123T86	6.67236e+07	1.00691e+08	8.88564e+07	3.01993e+07	5.3119e+07	1.00895e+08	1.37835e+08	1.53762e+08	1.36454e+08	2.44544e+08	1.43117e+08	1.59004e+08	7.3414e+07	1.62453e+08	1.14589	0.00143387	0.599818	2.02804
M119T868_1	3.36088e+08	4.14928e+08	3.58266e+08	3.4392e+08	2.67624e+08	1.89579e+08	2.64206e+07	3.62826e+08	5.39802e+07	2.59639e+08	2.37157e+07	2.37853e+08	3.18401e+08	1.60739e+08	-0.986123	0.0411197	0.752071	2.01463
M395T60	3.25357e+08	2.2814e+08	2.40532e+08	2.40471e+08	3.22443e+08	2.61364e+08	3.63987e+08	3.28197e+08	3.38818e+08	4.6382e+08	3.25604e+08	3.63986e+08	2.69718e+08	3.64069e+08	0.43276	0.00646766	0.752071	2.00301
M383T61	7.9553e+07	1.51323e+08	5.15374e+07	5.22305e+07	2.52947e+08	1.06198e+08	1.66074e+08	2.77529e+08	3.61851e+08	1.15306e+08	2.89512e+08	2.00028e+08	1.15631e+08	2.3505e+08	1.02344	0.0338003	0.752071	1.98005
M649T170	3.44945e+08	1.25782e+08	1.3407e+08	2.10133e+08	3.42135e+08	2.56493e+08	1.0308e+08	7.54421e+07	2.05729e+08	9.81947e+07	1.8261e+08	1.29887e+08	2.35593e+08	1.3249e+08	-0.830407	0.0437576	0.752071	1.96561
M340T69	3.8207e+08	2.54361e+08	4.2227e+08	4.43632e+08	3.17048e+08	3.62901e+08	2.44477e+08	4.11291e+08	2.34822e+08	1.90576e+08	1.97435e+08	2.67288e+08	3.63714e+08	2.57648e+08	-0.4974	0.0350024	0.752071	1.94258
M173T55	6.75112e+07	5.31624e+07	1.17608e+08	4.08439e+07	5.77865e+07	5.82112e+07	1.89132e+08	4.1141e+07	2.77318e+08	2.67318e+08	1.04198e+08	1.66007e+08	6.58538e+07	1.74186e+08	1.40329	0.0196902	0.752071	1.86667
M183T51_2	1.85709e+08	3.76985e+07	1.23943e+07	1.34292e+08	2.2572e+08	1.71034e+08	3.36167e+07	1.24113e+07	4.38894e+07	5.74627e+07	2.83654e+07	4.91813e+07	1.27808e+08	3.74878e+07	-1.76949	0.0287919	0.752071	1.8412
M173T169	8.69515e+07	8.48099e+07	3.74265e+07	6.35457e+07	7.5769e+07	7.9673e+07	1.79275e+08	5.65051e+07	2.6593e+08	1.99322e+08	9.71623e+07	1.93131e+08	7.13626e+07	1.65221e+08	1.21116	0.0146428	0.752071	1.81463
M582T72	1.13619e+08	2.07698e+08	6.27403e+07	8.2316e+07	1.43798e+08	1.48748e+08	1.33099e+08	1.19948e+08	3.03912e+08	2.69136e+08	3.4142e+08	2.17708e+08	1.26487e+08	2.30871e+08	0.8681	0.0344822	0.752071	1.78278
M285T188	3.4428e+08	3.88241e+08	3.61657e+08	3.05041e+08	1.18817e+08	2.8577e+08	2.72641e+08	2.92803e+08	4.37004e+07	8.42167e+07	1.27123e+08	2.14074e+08	3.00635e+08	1.72426e+08	-0.80203	0.0499487	0.752071	1.77082
M707T175	1.45495e+08	1.74547e+08	2.08525e+08	1.66982e+08	2.02775e+08	1.82125e+08	1.81839e+08	1.11255e+08	7.15551e+07	8.48148e+07	9.20319e+07	1.09981e+08	1.80075e+08	1.08579e+08	-0.729845	0.00317971	0.741552	1.6847
M243T265	5.38212e+07	1.39985e+08	1.55011e+07	1.527e+08	2.02446e+08	1.09962e+08	1.61155e+08	1.72581e+08	3.8047e+08	1.42917e+08	2.11233e+08	2.11997e+08	1.12402e+08	2.13392e+08	0.924834	0.0484305	0.752071	1.66347
M193T90	6.484e+07	4.77127e+07	1.48521e+07	4.76795e+06	3.77661e+07	2.9576e+07	1.74067e+08	2.72233e+07	3.30127e+07	1.44484e+08	1.39344e+08	9.23951e+07	3.32525e+07	1.01754e+08	1.61355	0.0276393	0.752071	1.65712
M136T55_1	2.11422e+08	2.15224e+08	2.09925e+08	1.95408e+08	2.42167e+08	2.10566e+08	3.01899e+08	2.89055e+08	2.35221e+08	2.6021e+08	2.23792e+08	2.59958e+08	2.14119e+08	2.61689e+08	0.289443	0.00616154	0.752071	1.52907
M678T172	1.88835e+08	1.60361e+08	2.15681e+08	1.78249e+08	2.77761e+08	2.06805e+08	1.79824e+08	9.50593e+07	2.20108e+08	1.02706e+08	1.27094e+08	1.41208e+08	2.04615e+08	1.44333e+08	-0.50351	0.0410899	0.752071	1.52667
M151T156	1.2315e+08	1.35571e+08	1.16184e+08	1.01539e+08	5.15237e+07	9.55913e+07	3.04171e+07	5.25749e+07	5.29892e+07	4.98706e+07	5.72031e+07	5.70042e+07	1.03926e+08	5.00098e+07	-1.05528	0.0017062	0.611844	1.51648
M732T86	4.6611e+07	1.3336e+08	1.07789e+08	1.00131e+08	1.38061e+08	1.1347e+08	1.05366e+08	3.23569e+07	6.45315e+07	4.71681e+06	5.2194e+06	5.32606e+07	1.0657e+08	4.4242e+07	-1.26832	0.0130836	0.752071	1.5103
M397T84	1.38502e+08	9.82446e+07	8.20797e+07	9.10193e+07	1.31825e+08	1.02679e+08	2.01594e+08	1.56763e+08	1.52509e+08	1.2708e+08	1.42207e+08	1.53656e+08	1.07392e+08	1.55635e+08	0.535282	0.00573413	0.752071	1.50196
M375T182	6.44732e+06	6.22154e+06	2.33822e+06	1.09112e+07	3.51397e+07	1.22786e+07	8.0684e+06	9.55428e+07	1.27837e+08	1.68265e+08	2.70694e+06	8.31158e+07	1.22228e+07	8.09226e+07	2.72697	0.0300093	0.752071	1.4948
M311T86	1.2892e+08	1.35868e+08	2.04324e+07	1.01839e+08	1.43828e+08	1.61834e+08	1.16763e+08	1.96346e+07	1.90039e+07	5.75953e+07	2.32258e+07	4.44344e+07	1.15453e+08	4.67762e+07	-1.30346	0.0235025	0.752071	1.47405
M646T200	6.0137e+07	8.22311e+07	1.38414e+08	1.19966e+08	7.65819e+07	9.2595e+07	6.05363e+07	4.8811e+07	5.7906e+07	2.31736e+07	5.45517e+07	5.28462e+07	9.49875e+07	4.96375e+07	-0.936309	0.0061242	0.752071	1.45206
M213T227	1.36109e+08	8.02003e+07	1.11338e+08	6.24362e+07	4.79947e+07	1.02784e+08	6.45029e+07	2.57318e+07	3.51799e+07	2.8227e+07	2.90668e+07	4.69007e+07	9.01436e+07	3.82682e+07	-1.23608	0.00544936	0.752071	1.44366
M111T297	1.80536e+08	8.42278e+07	1.48601e+08	1.43749e+07	1.19532e+08	7.54101e+07	8.3156e+07	1.26851e+07	1.6743e+07	5.84681e+07	1.69898e+07	2.54231e+07	1.0378e+08	3.55775e+07	-1.5445	0.0288147	0.752071	1.42685
M706T139	6.2969e+07	1.03602e+08	7.98192e+07	7.69112e+07	1.23246e+08	8.15282e+07	6.13394e+07	4.03059e+07	2.60188e+07	3.02938e+07	3.99935e+07	4.32187e+07	8.80126e+07	4.0195e+07	-1.13069	0.000835813	0.506642	1.41128
M411T80	1.47457e+08	1.68152e+08	1.48e+08	1.83198e+08	1.20991e+08	1.46497e+08	8.62601e+07	8.99339e+07	1.15959e+08	1.00254e+08	1.32524e+08	1.27828e+08	1.52382e+08	1.08793e+08	-0.486108	0.00414265	0.752071	1.40582
M295T354_1	1.44136e+08	1.59724e+08	1.23688e+08	7.77072e+07	1.22651e+08	1.33186e+08	1.76303e+08	1.68406e+08	1.64164e+08	1.85182e+08	1.42445e+08	1.67128e+08	1.26849e+08	1.67271e+08	0.399083	0.010064	0.752071	1.38172
M200T48	9.41171e+07	9.37601e+07	7.25673e+07	1.235e+07	4.55367e+07	6.32644e+07	2.37084e+07	7.59198e+06	8.70853e+06	1.50696e+07	1.56908e+07	6.93217e+06	6.35993e+07	1.29502e+07	-2.29603	0.00300785	0.741552	1.38031
M385T174	4.19155e+07	3.15128e+07	3.19649e+07	1.48365e+07	1.04659e+08	4.89958e+07	1.16223e+08	4.33076e+07	1.25694e+08	8.29638e+07	1.15736e+08	1.02379e+08	4.56475e+07	9.77171e+07	1.09808	0.0151164	0.752071	1.35405
M150T126	6.12919e+07	4.7375e+07	3.89591e+07	4.00981e+07	8.43104e+07	3.43502e+07	1.16891e+08	3.33818e+07	5.3346e+07	1.45951e+08	1.07719e+08	1.44726e+08	5.10641e+07	1.00336e+08	0.974454	0.0385071	0.752071	1.35305
M185T81	1.04588e+08	9.54057e+07	9.21088e+07	9.55154e+07	9.38678e+07	1.07031e+08	8.91277e+07	1.70484e+08	1.86294e+08	1.60247e+08	1.41411e+08	1.35484e+08	9.80861e+07	1.47175e+08	0.585408	0.00593322	0.752071	1.33751
M691T142	6.5562e+07	1.82401e+08	2.0279e+08	5.64404e+07	1.09427e+08	6.08775e+07	4.06708e+07	4.46737e+07	7.1795e+07	6.16025e+07	5.52056e+07	4.01441e+07	1.12916e+08	5.23486e+07	-1.10903	0.0487508	0.752071	1.32818
M483T73	1.24652e+08	1.12751e+08	1.10935e+08	1.1944e+08	1.12065e+08	1.36239e+08	2.33072e+08	8.31684e+07	1.69535e+08	1.71791e+08	1.57624e+08	2.11867e+08	1.19347e+08	1.71176e+08	0.520317	0.0368181	0.752071	1.30758
M715T170	1.06093e+08	6.60693e+07	1.90526e+08	8.39368e+07	1.14167e+08	9.11991e+07	8.72176e+07	7.00756e+07	8.42075e+07	5.23562e+07	1.20348e+07	5.39051e+07	1.08665e+08	5.99661e+07	-0.857672	0.0432523	0.752071	1.30119
M112T190	3.16594e+07	7.82331e+07	1.01223e+08	8.74533e+07	1.15869e+08	9.59142e+07	5.15696e+07	4.147e+07	8.709e+07	3.50939e+07	4.48738e+07	1.36539e+07	8.50586e+07	4.56252e+07	-0.898627	0.0285447	0.752071	1.30036
M133T717	6.20615e+07	5.1344e+07	8.21503e+07	4.99561e+07	4.91389e+07	5.62089e+07	7.57382e+07	1.5055e+08	8.11846e+07	8.05761e+07	1.82951e+08	7.82822e+07	5.84766e+07	1.08214e+08	0.88795	0.0299708	0.752071	1.29248
M265T780_1	2.28921e+08	1.08072e+08	1.29137e+08	5.44322e+07	1.43993e+08	5.20759e+07	6.08624e+07	5.46576e+07	4.31111e+07	8.76997e+07	3.00827e+07	6.11085e+07	1.19439e+08	5.62537e+07	-1.08625	0.0474483	0.752071	1.25952
M720T86	2.36349e+07	6.48988e+07	6.27554e+07	4.96603e+07	5.69751e+07	3.73424e+07	9.07068e+06	2.36405e+07	9.19856e+06	2.47786e+07	5.682e+06	9.92921e+06	4.92111e+07	1.37166e+07	-1.84306	0.000702122	0.50032	1.25086
M341T60	6.06687e+07	4.77333e+07	5.5875e+07	7.61893e+06	6.10877e+07	5.21388e+07	6.72129e+07	1.02542e+08	7.38195e+07	1.55519e+08	5.14818e+07	8.12439e+07	4.75204e+07	8.86365e+07	0.899353	0.0374518	0.752071	1.23235
M345T80	6.93253e+07	5.388e+07	4.02577e+07	3.57573e+07	7.85871e+07	7.20694e+07	5.54325e+07	1.20694e+07	2.37919e+07	3.07176e+06	5.57062e+06	2.1808e+07	5.83128e+07	2.02907e+07	-1.523	0.00511024	0.752071	1.21395
M101T821	7.15483e+07	9.05162e+07	8.4425e+07	1.03182e+08	8.83682e+07	8.49524e+07	1.82145e+08	1.40141e+08	8.85825e+07	1.60936e+08	9.39648e+07	9.07386e+07	8.71653e+07	1.26085e+08	0.532567	0.0460547	0.752071	1.21305
M147T208	8.31503e+07	7.89042e+07	6.26726e+07	9.99985e+07	6.38422e+07	6.35497e+07	1.44513e+08	1.3174e+08	1.33478e+08	6.19501e+07	8.01086e+07	1.31845e+08	7.53529e+07	1.13939e+08	0.596527	0.0292841	0.752071	1.21298
M404T312	3.26861e+07	2.62467e+07	8.7415e+07	7.78001e+07	4.73853e+07	5.93078e+07	4.2955e+07	5.81267e+06	3.15362e+07	7.29548e+06	2.70745e+07	2.27223e+07	5.51402e+07	2.28994e+07	-1.2678	0.0190657	0.752071	1.21224
M817T198	8.80759e+07	4.42034e+07	1.29072e+08	7.02439e+07	6.99527e+07	8.65187e+07	1.01307e+08	1.73374e+07	3.02833e+07	6.56374e+06	2.9983e+07	4.81551e+07	8.13444e+07	3.89382e+07	-1.06286	0.0394625	0.752071	1.20995
M241T270	8.00818e+07	7.37395e+07	7.02828e+07	6.6702e+07	8.99215e+07	7.27629e+07	1.1921e+08	8.24195e+07	1.31611e+08	1.64237e+08	7.84693e+07	1.12215e+08	7.55817e+07	1.14694e+08	0.601676	0.0158942	0.752071	1.20316
M167T805	1.42476e+08	2.55147e+08	2.21496e+08	1.84589e+08	2.4372e+08	1.57414e+08	1.43151e+08	1.59261e+08	1.87182e+08	1.24327e+08	1.63973e+08	1.39951e+08	2.00807e+08	1.52974e+08	-0.392522	0.0456799	0.752071	1.20177
M166T196_3	2.60636e+07	9.72797e+06	2.81457e+06	1.65334e+07	8.67367e+06	1.33236e+07	7.92153e+07	1.7373e+07	5.9158e+07	5.76569e+07	4.89739e+07	2.41841e+07	1.28561e+07	4.77602e+07	1.89335	0.00590004	0.752071	1.1771
M99T499	1.93355e+07	3.22443e+07	3.10361e+07	2.9497e+07	3.41617e+07	1.85128e+07	7.46307e+07	4.38898e+07	1.02113e+08	7.02494e+07	5.95386e+07	2.90685e+07	2.74646e+07	6.32483e+07	1.20346	0.00769459	0.752071	1.13782
M691T86	4.43823e+07	9.55434e+07	5.26111e+07	5.30629e+07	8.31478e+07	3.19907e+07	7.45004e+06	3.49816e+07	1.87292e+07	2.38616e+07	5.00446e+07	8.46056e+06	6.0123e+07	2.39213e+07	-1.32962	0.0125991	0.752071	1.10064
M379T58_2	9.41736e+07	6.76016e+07	4.7222e+07	6.50705e+07	6.31507e+07	7.05483e+07	1.20846e+08	5.41729e+07	1.01268e+08	1.2991e+08	1.13969e+08	9.20351e+07	6.79611e+07	1.02033e+08	0.586261	0.0227773	0.752071	1.09953
M111T283	1.3551e+08	1.02227e+08	1.04193e+08	1.28846e+07	6.85265e+07	7.94126e+07	9.19255e+07	1.03945e+07	1.40241e+07	5.46171e+07	1.43061e+07	2.89533e+07	8.37923e+07	3.57034e+07	-1.23075	0.0491183	0.752071	1.09875
M129T51	1.18201e+08	5.94401e+07	1.09417e+08	5.96392e+07	6.92756e+07	8.78703e+07	1.13685e+08	1.68037e+08	1.30614e+08	1.28556e+08	9.60427e+07	8.66229e+07	8.3974e+07	1.20593e+08	0.522131	0.0426517	0.752071	1.09829
M151T79	2.0405e+08	2.53111e+08	2.17057e+08	1.72624e+08	2.07306e+08	2.07079e+08	2.30443e+08	2.21047e+08	2.46766e+08	2.58895e+08	2.43742e+08	2.43015e+08	2.10204e+08	2.40651e+08	0.195151	0.0281763	0.752071	1.09662
M326T84	5.23452e+07	8.76209e+07	9.37739e+07	8.70543e+07	8.59252e+07	9.42296e+07	3.73678e+07	9.31686e+07	4.1213e+07	1.87063e+07	6.46207e+07	5.09515e+07	8.34915e+07	5.10047e+07	-0.711	0.0243915	0.752071	1.08593
M236T182	3.05611e+07	2.57734e+07	5.79648e+07	2.29505e+07	4.42293e+07	1.65595e+07	6.78708e+07	1.70814e+07	5.61977e+07	9.78905e+07	7.24293e+07	9.16262e+07	3.30064e+07	6.71827e+07	1.02534	0.0287386	0.752071	1.08065
M107T79	1.77636e+08	2.01559e+08	1.83181e+08	1.28996e+08	1.56037e+08	1.52046e+08	2.08932e+08	1.66808e+08	1.95463e+08	2.2354e+08	1.83472e+08	1.99319e+08	1.66576e+08	1.96256e+08	0.236555	0.0496269	0.752071	1.07667
M208T865	1.7183e+07	1.87133e+07	5.11608e+07	1.23208e+07	3.99074e+07	1.91397e+07	7.02226e+07	5.26541e+07	8.5514e+07	6.54877e+07	6.44906e+07	1.7289e+07	2.64042e+07	5.92763e+07	1.16669	0.0160044	0.752071	1.04586
M341T84	4.35538e+07	4.75069e+07	6.82019e+07	4.62067e+07	7.76888e+07	5.816e+07	7.24305e+07	1.23138e+08	6.18317e+07	1.07234e+08	5.92169e+07	9.07166e+07	5.68864e+07	8.57613e+07	0.592244	0.0362148	0.752071	1.04176
M381T67	3.42781e+07	4.12009e+07	3.30629e+07	5.99638e+07	1.95792e+07	4.05853e+07	1.62686e+07	1.14263e+07	2.46027e+07	1.03876e+07	1.06181e+07	1.87469e+07	3.81117e+07	1.53417e+07	-1.31278	0.00309669	0.741552	1.03274
M393T354_2	7.15994e+07	7.90603e+07	5.211e+07	2.99948e+07	5.56152e+07	5.84208e+07	9.39359e+07	7.96754e+07	7.76326e+07	9.09813e+07	6.13671e+07	8.08252e+07	5.78001e+07	8.07363e+07	0.482145	0.0212085	0.752071	1.02965
M660T200	3.78767e+07	6.95846e+07	1.0182e+08	1.11616e+08	5.3677e+07	7.65862e+07	4.68085e+07	6.30499e+07	3.83885e+07	3.3812e+07	5.20439e+07	4.81923e+07	7.51934e+07	4.70492e+07	-0.676436	0.0435803	0.752071	1.02858
M201T130	2.80002e+07	8.69309e+06	1.92917e+07	1.02854e+07	4.31171e+07	1.62414e+07	2.75549e+07	4.31935e+07	6.92307e+07	1.1006e+08	1.94608e+07	5.65636e+07	2.09382e+07	5.43439e+07	1.37598	0.0427679	0.752071	1.02305
M269T121	9.83612e+07	3.26372e+07	9.10568e+06	2.58652e+06	9.28479e+07	3.55131e+07	5.55559e+06	8.95689e+06	7.0911e+06	1.25815e+07	2.47486e+06	8.4335e+06	4.51753e+07	7.51558e+06	-2.58758	0.0495005	0.752071	1.00938
M159T140	2.44858e+07	1.73283e+07	1.83706e+07	1.52961e+07	2.23759e+07	1.7912e+07	4.32149e+07	5.42716e+07	3.11987e+07	4.32383e+07	2.5989e+07	3.58663e+07	1.92948e+07	3.89631e+07	1.0139	0.00110788	0.599818	1.00683
M243T172	5.77744e+07	5.23756e+07	5.34982e+07	3.95038e+07	5.08992e+07	4.2448e+07	9.11622e+07	5.23208e+07	6.93233e+07	9.20956e+07	5.50691e+07	7.59974e+07	4.94165e+07	7.26614e+07	0.556196	0.0116591	0.752071	1.00231

## Sheet: NEG LP-HvsLP-L
Table S1. The DAMs were identified
ID	LP-H-1	LP-H-2	LP-H-3	LP-H-4	LP-H-5	LP-H-6	LP-L-1	LP-L-2	LP-L-3	LP-L-4	LP-L-5	LP-L-6	control_mean	case_mean	log2_FC(case_mean/control_mean)	Pvalue	fdr	vip
M129T119	1.2498e+10	3.93953e+09	4.91025e+09	3.13721e+09	1.04268e+10	8.72478e+09	8.55351e+08	1.67484e+09	1.26294e+09	5.92775e+09	3.97556e+09	5.39091e+09	7.27276e+09	3.18122e+09	-1.19292	0.0466686	0.44727	11.0523
M129T73	6.5556e+09	3.3836e+09	3.86155e+09	7.57713e+09	4.95524e+09	3.36224e+09	1.1842e+09	1.1102e+09	7.48844e+08	5.74285e+09	1.4891e+09	1.76897e+09	4.94923e+09	2.00736e+09	-1.3019	0.0186146	0.351749	9.74179
M241T74	1.75547e+09	2.47348e+09	1.669e+09	5.68396e+09	1.91499e+09	5.35892e+09	7.60683e+09	6.78024e+09	3.66424e+09	6.87679e+09	7.87767e+09	2.32752e+09	3.14263e+09	5.85555e+09	0.89783	0.0484108	0.451563	7.85018
M182T52	1.92323e+09	1.41379e+09	1.75774e+09	1.63633e+09	2.27047e+09	1.71414e+09	6.54031e+08	4.71233e+08	2.26784e+08	3.91879e+08	2.3365e+08	4.24885e+08	1.78595e+09	4.0041e+08	-2.15714	1.26965e-06	0.00370876	7.61222
M149T171	2.9664e+09	3.85211e+09	2.26071e+09	5.95369e+08	4.10766e+09	3.53045e+09	5.07994e+09	6.17224e+09	6.45932e+09	5.02249e+09	2.44597e+09	4.83218e+09	2.88545e+09	5.00202e+09	0.793715	0.0226275	0.369381	7.44602
M101T178	5.14994e+09	1.09633e+09	2.68824e+09	1.72836e+09	1.19933e+09	2.55488e+09	4.05397e+08	3.07777e+08	3.28316e+08	1.94143e+09	1.1659e+08	6.72796e+08	2.40285e+09	6.28718e+08	-1.93426	0.0245017	0.378388	7.4211
M351T54_2	2.37559e+09	4.34206e+08	2.29101e+08	9.40664e+08	6.49485e+08	9.14971e+08	8.19227e+08	2.33633e+09	4.27612e+09	1.6817e+09	3.64938e+09	2.70121e+09	9.24003e+08	2.57733e+09	1.47991	0.0207628	0.362523	7.28352
M165T126	4.92532e+08	2.27774e+09	1.47916e+09	2.97456e+08	1.42953e+09	6.74444e+08	1.14062e+09	3.2206e+09	4.30293e+09	2.17319e+09	1.92964e+09	2.84853e+09	1.10848e+09	2.60258e+09	1.23137	0.0209483	0.362523	6.941
M129T102	4.45992e+09	3.47812e+09	2.49076e+09	7.69528e+08	3.71081e+09	2.04084e+09	4.12823e+08	1.27248e+09	1.72908e+09	1.9215e+09	6.11421e+08	9.50786e+08	2.825e+09	1.14968e+09	-1.29702	0.0184371	0.351749	6.72891
M129T142	4.9353e+08	1.20961e+09	1.2752e+09	3.01477e+09	3.7783e+09	3.10493e+09	3.02452e+08	5.77202e+08	5.51099e+08	1.93577e+09	4.00293e+08	7.72009e+08	2.14606e+09	7.56471e+08	-1.50433	0.0407435	0.440369	6.45188
M97T329_3	1.03759e+09	1.05611e+09	1.08458e+09	1.02277e+09	1.75391e+09	1.37739e+09	1.7874e+09	5.20649e+09	4.65094e+09	2.29691e+09	4.92661e+08	3.08699e+09	1.22206e+09	2.92023e+09	1.25677	0.0436619	0.443257	6.31882
M281T84	1.61357e+09	2.01544e+09	2.51231e+09	2.31049e+09	2.16399e+09	2.516e+09	2.96711e+09	3.46149e+09	2.3825e+09	3.72721e+09	4.2302e+09	5.41518e+09	2.18863e+09	3.69728e+09	0.756435	0.00756239	0.284007	6.27369
M115T85	2.74319e+09	1.00641e+09	1.18593e+09	7.56434e+08	1.5469e+09	1.15803e+09	4.25154e+08	3.11798e+08	2.58061e+08	9.86738e+08	4.65583e+08	5.68169e+08	1.39948e+09	5.02584e+08	-1.47746	0.0154507	0.335488	5.30819
M165T161	3.62656e+08	7.89661e+08	5.32688e+08	9.32274e+08	8.71973e+08	4.88487e+08	1.73851e+09	1.8317e+09	1.2256e+09	1.55375e+09	9.59537e+08	1.65439e+09	6.62956e+08	1.49392e+09	1.17211	0.00054233	0.119519	5.13945
M115T145	1.35205e+09	3.91346e+08	3.97419e+08	3.30503e+08	2.20313e+09	1.59208e+09	1.81026e+08	1.77436e+08	9.87548e+07	5.47974e+08	1.73747e+08	2.18073e+08	1.04442e+09	2.32835e+08	-2.16532	0.0326698	0.418278	4.98835
M365T53	2.83783e+08	2.36613e+08	2.06163e+08	2.07899e+08	2.95976e+08	2.40084e+08	4.18869e+08	8.26703e+08	1.60975e+09	9.12404e+08	7.50775e+08	9.665e+08	2.45086e+08	9.14167e+08	1.89917	0.00192617	0.177354	4.93546
M141T261	2.7241e+09	1.92634e+09	1.41498e+09	2.09615e+09	2.01913e+09	2.65794e+09	1.34573e+09	2.15494e+09	1.29989e+09	1.21294e+09	1.19085e+09	1.15489e+09	2.13977e+09	1.39321e+09	-0.619049	0.0144834	0.335488	4.88865
M127T35	9.17783e+08	5.80134e+08	8.90198e+08	6.88498e+08	9.30062e+08	7.9767e+08	2.10857e+08	2.60628e+08	2.74328e+08	3.25272e+08	3.08088e+08	2.55613e+08	8.00724e+08	2.72464e+08	-1.55524	5.03617e-06	0.00732661	4.6219
M115T181	1.2041e+09	8.59605e+08	9.77807e+08	1.11358e+09	1.34104e+09	1.20816e+09	4.26811e+08	7.35087e+08	5.38656e+08	9.50684e+08	4.34744e+08	7.48825e+08	1.11738e+09	6.39135e+08	-0.805931	0.00150352	0.154255	4.38643
M213T193	2.67891e+08	9.65709e+07	3.06951e+08	3.59671e+08	9.70608e+07	2.18644e+08	4.89886e+08	6.12536e+08	1.06372e+09	6.30167e+08	7.67206e+08	6.97491e+08	2.24465e+08	7.10168e+08	1.66167	0.000350253	0.108616	4.36988
M195T328_2	5.96801e+07	4.65616e+07	2.52744e+07	4.44845e+07	2.16612e+08	5.59502e+07	2.91632e+08	1.29127e+09	1.26996e+09	4.03231e+08	1.02187e+08	6.50662e+08	7.47605e+07	6.68156e+08	3.15984	0.017489	0.34704	4.12255
M283T815_3	1.29115e+09	6.49801e+08	1.67875e+09	1.57831e+09	7.75082e+08	5.2199e+08	6.3984e+08	5.24068e+08	6.12594e+08	5.63999e+08	2.33677e+08	5.44784e+08	1.08251e+09	5.19827e+08	-1.05828	0.0241369	0.378129	3.90638
M253T183	3.13072e+08	1.15487e+08	2.84787e+08	4.2465e+08	9.97468e+07	2.24914e+08	4.91519e+08	5.04705e+08	7.74238e+08	4.42246e+08	8.09084e+08	6.27382e+08	2.43776e+08	6.08196e+08	1.31898	0.00114658	0.141507	3.72452
M101T170	1.10195e+09	1.19071e+09	1.3305e+09	9.75339e+08	8.7904e+08	1.26001e+09	1.04908e+09	1.67425e+09	1.35246e+09	1.78593e+09	1.73732e+09	1.92693e+09	1.12292e+09	1.58766e+09	0.499643	0.0114114	0.314418	3.50878
M98T215	1.00864e+09	7.70478e+08	9.51179e+08	1.33893e+09	1.2427e+09	1.18549e+09	9.04636e+08	7.74671e+08	6.23136e+08	9.3764e+08	6.45064e+08	9.15192e+08	1.0829e+09	8.00057e+08	-0.43673	0.0210613	0.363033	3.18027
M395T68	5.90695e+08	3.96313e+08	6.90179e+08	9.85981e+08	5.90417e+08	7.15443e+08	3.57873e+08	2.66403e+08	3.60642e+08	4.21093e+08	3.84634e+08	3.83899e+08	6.61505e+08	3.62424e+08	-0.868072	0.00457187	0.271319	3.17975
M285T258	5.35284e+08	4.08862e+08	2.54485e+08	2.90073e+08	2.91658e+08	3.15743e+08	5.23234e+08	6.71714e+08	1.09009e+09	5.90232e+08	3.68282e+08	7.11071e+08	3.49351e+08	6.59103e+08	0.915828	0.0169065	0.346456	3.08058
M616T47	6.22086e+08	1.04048e+09	5.11279e+08	6.93971e+08	8.8103e+08	7.73418e+08	2.42124e+08	2.43128e+08	4.92388e+08	6.8043e+08	5.56164e+08	3.51025e+08	7.5371e+08	4.27543e+08	-0.81794	0.0117327	0.315674	2.94612
M677T168	8.51142e+08	4.81021e+08	8.28316e+08	4.84912e+08	1.22648e+09	8.50344e+08	6.35265e+08	3.90106e+08	7.09062e+08	3.7382e+08	1.90711e+08	4.7445e+08	7.87036e+08	4.62236e+08	-0.767801	0.0395823	0.436907	2.93222
M163T173	5.92225e+08	4.31212e+08	5.72016e+08	5.17922e+08	5.80275e+08	5.7136e+08	1.82988e+08	3.71089e+08	2.59063e+08	6.10248e+08	1.74939e+08	3.12163e+08	5.44168e+08	3.18415e+08	-0.773143	0.00943908	0.303917	2.87243
M603T38	3.02125e+08	4.27865e+08	1.13234e+08	2.76821e+06	2.50609e+08	3.94487e+08	2.7526e+08	2.77171e+08	7.21206e+08	4.55959e+08	7.45676e+08	6.0648e+08	2.48515e+08	5.13625e+08	1.04739	0.0353637	0.428527	2.84881
M106T71	5.99665e+08	6.2517e+08	3.11589e+08	5.12708e+08	4.50528e+08	6.77753e+08	1.79045e+08	3.05324e+08	1.43161e+08	1.80888e+08	2.44031e+08	6.16766e+08	5.29569e+08	2.78202e+08	-0.928684	0.0192344	0.353499	2.82275
M97T58	4.90118e+08	2.29773e+08	6.8739e+07	1.71812e+08	2.59538e+08	2.52643e+08	1.26408e+09	6.40526e+08	4.72506e+08	3.78094e+08	2.35737e+08	6.56293e+08	2.45437e+08	6.07872e+08	1.30841	0.0437529	0.443257	2.79955
M327T184	6.23449e+08	5.22631e+08	3.69285e+08	3.86224e+08	2.48643e+08	3.82958e+08	5.4757e+08	9.7333e+08	8.68819e+08	5.94753e+08	4.21893e+08	8.44944e+08	4.22198e+08	7.08551e+08	0.746951	0.0199603	0.355861	2.77632
M197T190_2	5.66211e+08	2.82629e+08	6.78209e+08	5.64116e+08	5.97255e+08	5.8309e+08	3.21981e+08	2.69362e+08	2.74257e+08	5.6304e+08	2.16803e+08	3.24548e+08	5.45252e+08	3.28332e+08	-0.731768	0.0153011	0.335488	2.75887
M282T81	3.77358e+08	4.40456e+08	5.1158e+08	4.93954e+08	4.518e+08	6.14776e+08	6.37948e+08	7.7637e+08	5.13001e+08	7.09782e+08	9.22271e+08	1.06637e+09	4.81654e+08	7.70957e+08	0.678654	0.00799763	0.286123	2.75759
M149T127_1	1.5634e+08	2.61743e+08	2.67478e+08	2.59142e+08	1.87334e+08	2.01624e+08	1.23594e+08	6.00635e+08	3.39071e+08	4.58388e+08	9.82097e+08	4.79541e+08	2.22277e+08	4.97221e+08	1.16153	0.0431424	0.443257	2.74181
M138T52	2.55265e+08	1.89722e+08	2.22223e+08	1.97449e+08	3.07778e+08	2.26895e+08	8.45644e+07	6.30927e+07	3.3707e+07	5.27383e+07	3.41708e+07	5.64712e+07	2.33222e+08	5.41241e+07	-2.10736	3.18122e-06	0.00578504	2.72144
M99T367	8.78281e+08	4.7266e+08	4.73879e+08	4.42916e+08	4.79322e+08	4.74637e+08	4.78276e+08	1.04002e+09	5.24572e+08	1.02069e+09	1.07699e+09	1.10453e+09	5.36949e+08	8.74178e+08	0.703142	0.0335532	0.42097	2.69277
M121T162	1.1361e+08	2.11021e+08	1.10952e+08	9.63455e+07	9.56685e+07	1.2023e+08	3.04297e+08	2.43075e+08	5.53856e+08	3.70007e+08	1.60226e+08	3.66073e+08	1.24638e+08	3.32922e+08	1.41744	0.00470612	0.271319	2.65567
M217T245	7.83658e+08	7.25174e+08	7.3997e+08	1.06308e+09	1.00022e+09	1.039e+09	8.34995e+08	1.51363e+09	1.34344e+09	1.1771e+09	1.07389e+09	1.09102e+09	8.91851e+08	1.17235e+09	0.394522	0.0357159	0.428527	2.57391
M197T331_1	4.0583e+07	3.98033e+07	1.20973e+07	7.77523e+07	2.08337e+08	3.64065e+07	1.50748e+08	2.95968e+08	6.59331e+08	3.39966e+08	5.23276e+06	4.76732e+08	6.91633e+07	3.2133e+08	2.21598	0.0289678	0.399832	2.56595
M231T301_2	1.74335e+08	1.72979e+08	2.89794e+08	1.74251e+08	1.94644e+08	2.3256e+08	2.45875e+07	4.58303e+07	3.83615e+07	5.51133e+07	4.68052e+07	4.91254e+07	2.06427e+08	4.33039e+07	-2.25307	8.30762e-06	0.0100716	2.54374
M177T328	2.15816e+07	1.775e+07	7.0782e+06	1.60857e+07	8.19033e+07	1.85123e+07	1.09243e+08	5.14552e+08	4.6878e+08	1.5279e+08	2.74493e+06	2.45719e+08	2.71518e+07	2.48972e+08	3.19686	0.0247829	0.378388	2.44161
M656T47	1.3949e+08	4.06289e+08	1.11624e+08	3.74452e+08	4.93975e+08	3.04513e+08	2.21577e+08	1.00599e+08	6.77272e+07	8.38806e+07	5.46572e+07	1.35344e+08	3.05057e+08	1.10631e+08	-1.46333	0.0156727	0.337287	2.37542
M113T180_2	5.0161e+08	2.77274e+08	4.30928e+08	2.4936e+08	1.10216e+08	3.5482e+08	1.05358e+08	2.09815e+08	7.84966e+07	3.27037e+08	6.21424e+07	1.17955e+08	3.20701e+08	1.50134e+08	-1.09498	0.0355919	0.428527	2.25954
M129T813	3.8483e+08	5.41827e+08	3.96791e+08	4.86258e+08	5.40819e+08	2.36078e+08	6.14675e+08	5.75654e+08	5.04546e+08	3.98942e+08	7.80477e+08	8.39973e+08	4.311e+08	6.19045e+08	0.522019	0.0471697	0.449688	2.25768
M265T34	2.50307e+08	2.99467e+08	2.66864e+08	3.53018e+08	1.78281e+08	2.97569e+08	4.60846e+08	7.4135e+08	3.2744e+08	1.7372e+08	6.09945e+08	5.21743e+08	2.74251e+08	4.72508e+08	0.784841	0.0436183	0.443257	2.23764
M267T182_2	7.89483e+07	3.4218e+07	7.51397e+07	3.15406e+06	2.80277e+07	6.08342e+07	1.39675e+08	1.37747e+08	2.13696e+08	1.11588e+08	2.26568e+08	1.75707e+08	4.67204e+07	1.67497e+08	1.84201	0.000295172	0.102242	2.19782
M577T40	1.17068e+08	7.94045e+07	1.28606e+07	8.42135e+07	5.61072e+07	7.30491e+07	1.22279e+08	1.45332e+08	5.09911e+08	1.06625e+08	2.2568e+08	1.93576e+08	7.04505e+07	2.17234e+08	1.62457	0.0417871	0.442336	2.19051
M327T60	5.97343e+08	4.85305e+08	4.30187e+08	4.85015e+08	5.88504e+08	4.81031e+08	3.33136e+08	4.07627e+08	3.38343e+08	5.6208e+08	1.52028e+08	4.03715e+08	5.11231e+08	3.66155e+08	-0.481521	0.0386036	0.435232	2.17856
M182T69	3.69825e+08	2.70179e+08	3.39123e+07	1.59828e+07	2.77002e+08	4.13548e+08	1.47778e+08	6.49271e+07	4.53111e+07	2.3061e+07	3.60622e+07	6.01817e+07	2.30075e+08	6.28868e+07	-1.87128	0.0402694	0.440369	2.12892
M168T53	4.40471e+07	1.01847e+08	5.98803e+07	1.51238e+08	8.38717e+07	7.92951e+07	1.68144e+08	2.198e+08	2.39317e+08	2.07437e+08	1.76505e+08	2.10579e+08	8.66966e+07	2.03631e+08	1.23191	9.83098e-05	0.0594563	2.1023
M245T126	2.22979e+08	5.4649e+08	3.84607e+08	3.62814e+08	5.15487e+08	4.16041e+08	6.61236e+08	6.05502e+08	6.0856e+08	4.82792e+08	4.55056e+08	5.47896e+08	4.0807e+08	5.60174e+08	0.457059	0.0246396	0.378388	2.09267
M133T325	2.657e+08	4.06891e+08	1.49318e+08	2.21771e+08	8.80406e+07	2.81817e+08	5.12202e+07	8.77817e+07	8.43586e+07	1.3874e+08	6.98913e+07	7.89297e+07	2.3559e+08	8.51536e+07	-1.46814	0.00941129	0.303917	2.07053
M211T193	5.83664e+07	2.19603e+07	6.87471e+07	8.40637e+07	2.09727e+07	4.86141e+07	1.08307e+08	1.38535e+08	2.33851e+08	1.37696e+08	1.73143e+08	1.52579e+08	5.04541e+07	1.57352e+08	1.64095	0.000378367	0.108616	2.05027
M109T62	4.61823e+06	2.40979e+07	8.52362e+06	2.327e+07	8.12789e+06	1.01309e+07	4.05823e+06	2.04972e+08	3.43051e+08	2.26538e+08	1.29512e+07	1.53074e+08	1.31281e+07	1.57441e+08	3.58408	0.0226483	0.369381	2.00399
M183T51_2	1.85709e+08	3.76985e+07	1.23943e+07	1.34292e+08	2.2572e+08	1.71034e+08	2.0062e+07	4.94735e+07	1.66563e+07	1.07554e+07	1.24246e+07	1.71203e+07	1.27808e+08	2.1082e+07	-2.59989	0.01276	0.321771	1.87594
M338T53	4.80241e+07	1.32328e+07	2.18077e+06	1.26993e+07	2.6945e+07	3.14436e+07	4.35151e+07	6.11747e+07	3.70009e+08	9.09578e+07	1.06821e+08	1.43574e+08	2.24209e+07	1.36008e+08	2.60078	0.0442863	0.445316	1.86759
M123T929	2.03427e+07	1.11527e+08	1.25641e+08	1.53931e+08	1.43741e+08	1.33351e+07	1.79866e+08	1.40526e+08	1.9397e+08	1.1541e+08	3.96389e+08	2.027e+08	9.47528e+07	2.0481e+08	1.11204	0.0444854	0.445316	1.86135
M166T82	9.37371e+07	1.41719e+08	1.71396e+08	7.84819e+07	7.23831e+07	1.03962e+08	2.57976e+08	1.79609e+08	3.84483e+08	3.60766e+08	7.6882e+07	1.70648e+08	1.1028e+08	2.38394e+08	1.11218	0.0310479	0.412122	1.85868
M123T66	2.70437e+08	3.32977e+08	2.90192e+08	1.50483e+08	3.21613e+08	1.2932e+08	6.08712e+07	1.08243e+08	1.22618e+08	1.07531e+08	1.81437e+08	1.22059e+08	2.4917e+08	1.17127e+08	-1.08906	0.007112	0.284007	1.85209
M241T259_1	1.68994e+08	1.39543e+08	8.83878e+07	9.59962e+07	9.62531e+07	1.0773e+08	1.69717e+08	2.31078e+08	3.66088e+08	1.98932e+08	1.21104e+08	2.3695e+08	1.16151e+08	2.20645e+08	0.925729	0.0163778	0.3405	1.79225
M644T47	5.68143e+07	3.86276e+08	5.94964e+07	2.8015e+08	2.57872e+08	2.14215e+08	7.5086e+07	7.92443e+07	7.93693e+07	1.12399e+08	5.40169e+07	7.414e+07	2.09137e+08	7.90425e+07	-1.40375	0.0356294	0.428527	1.76469
M175T261	2.51041e+08	2.61504e+08	1.25398e+06	3.10152e+08	3.12758e+08	2.64851e+08	4.33279e+08	3.33609e+08	2.6066e+08	3.24748e+08	4.76596e+08	3.47948e+08	2.33593e+08	3.62807e+08	0.635203	0.0482728	0.451563	1.73979
M195T33	2.5251e+08	6.74823e+06	4.45672e+07	2.30946e+07	3.1259e+07	7.59583e+07	3.39111e+08	3.02308e+08	1.27803e+08	2.91901e+08	5.7874e+07	2.22226e+08	7.23562e+07	2.23537e+08	1.62733	0.0271214	0.389426	1.73684
M137T259	3.3987e+08	1.24518e+08	1.87647e+08	6.9859e+07	1.16081e+08	1.68499e+08	2.27412e+07	4.44623e+07	3.86991e+07	1.6133e+08	4.73352e+07	6.33786e+07	1.67746e+08	6.29911e+07	-1.41306	0.0365925	0.431658	1.7363
M316T193	6.45772e+07	2.72356e+08	6.94194e+07	1.44326e+08	1.17381e+08	1.29179e+08	6.15659e+07	2.87027e+07	8.81047e+06	2.37733e+07	1.67725e+07	2.89831e+07	1.32873e+08	2.81013e+07	-2.24134	0.00796274	0.286123	1.70986
M104T306_1	3.34541e+08	2.08156e+08	3.38045e+08	2.4264e+08	2.31042e+08	2.52364e+08	9.46196e+07	1.78426e+08	1.58836e+08	3.30401e+08	8.49011e+07	1.86439e+08	2.67798e+08	1.72271e+08	-0.63647	0.0484844	0.451563	1.69882
M128T52_1	2.31558e+08	2.07683e+08	1.57887e+08	9.7313e+07	5.53386e+07	1.42625e+08	3.10882e+08	2.27481e+08	1.29255e+08	2.31498e+08	4.01138e+08	2.47161e+08	1.48734e+08	2.57902e+08	0.794088	0.039005	0.435232	1.69739
M109T87	1.14971e+07	6.84885e+06	2.62121e+07	2.28456e+07	1.52791e+07	1.201e+07	1.81544e+07	1.12995e+08	3.2091e+08	1.48076e+08	2.13501e+07	9.47176e+07	1.57821e+07	1.19367e+08	2.91904	0.0462052	0.44727	1.69667
M670T199	4.02928e+07	3.2177e+06	5.77948e+06	3.36165e+06	1.35595e+07	1.33731e+07	2.46725e+07	4.32209e+07	1.74439e+08	5.06092e+07	1.61407e+08	9.62044e+07	1.3264e+07	9.17588e+07	2.79033	0.0145379	0.335488	1.6651
M293T328	4.04605e+06	2.22539e+06	1.8136e+06	3.82559e+06	2.04764e+07	3.7524e+06	3.10954e+07	2.52337e+08	2.19448e+08	5.52622e+07	1.86214e+06	9.7369e+07	6.02323e+06	1.09562e+08	4.18507	0.0342425	0.427239	1.64892
M602T47	2.46164e+08	3.85438e+08	1.47616e+08	2.0207e+08	3.43072e+08	2.72823e+08	8.37861e+07	8.66732e+07	1.92646e+08	2.84696e+08	1.51709e+08	1.22931e+08	2.66197e+08	1.5374e+08	-0.792002	0.0395235	0.436907	1.63594
M163T81_1	2.2605e+08	8.76574e+07	6.62016e+07	2.81422e+07	1.76258e+08	1.51718e+08	1.58161e+07	3.32722e+07	2.30533e+07	1.2039e+08	5.12946e+06	1.43926e+07	1.22671e+08	3.53424e+07	-1.79533	0.0319411	0.415775	1.6337
M119T868_1	3.36088e+08	4.14928e+08	3.58266e+08	3.4392e+08	2.67624e+08	1.89579e+08	2.74784e+08	3.51241e+07	2.26549e+08	4.10452e+07	2.5291e+08	2.52435e+08	3.18401e+08	1.80474e+08	-0.81905	0.0327374	0.418278	1.6306
M235T74	4.61531e+07	1.32253e+08	1.66509e+07	1.50284e+08	2.04873e+08	1.0635e+08	1.44709e+07	2.44143e+07	2.16263e+07	1.57309e+07	1.85621e+07	3.12592e+07	1.09427e+08	2.10106e+07	-2.38078	0.0109002	0.308515	1.61705
M138T853	2.13341e+08	2.23012e+08	2.19859e+08	2.20251e+08	2.01677e+08	1.97839e+08	1.52608e+07	1.60779e+07	3.00253e+07	1.89276e+08	2.25589e+08	2.03886e+08	2.12663e+08	1.13352e+08	-0.907756	0.0399817	0.43998	1.61341
M196T101	4.10652e+07	3.97188e+07	6.82754e+07	4.44907e+07	4.09889e+07	4.06543e+07	8.89312e+07	1.8386e+08	1.16879e+08	2.46663e+08	1.11086e+08	8.77017e+07	4.58656e+07	1.39187e+08	1.60154	0.00518973	0.275115	1.61252
M734T171	1.46789e+08	1.10568e+08	1.86304e+08	1.54997e+08	2.7148e+08	1.40027e+08	1.23743e+08	1.19226e+08	8.48545e+07	7.94455e+07	4.19741e+07	8.8067e+07	1.68361e+08	8.95516e+07	-0.910765	0.0124948	0.321771	1.58713
M196T81	4.24821e+07	5.13863e+07	6.08961e+07	2.96774e+07	3.61102e+07	5.91048e+07	5.37998e+07	5.08162e+07	2.08087e+08	2.29297e+08	1.05753e+08	1.6835e+08	4.66095e+07	1.36017e+08	1.54509	0.0189187	0.351749	1.57546
M245T928	2.71659e+08	1.80874e+08	1.54109e+08	1.36831e+08	1.45094e+08	7.06926e+07	1.71002e+07	1.33431e+08	3.48631e+07	1.2475e+08	5.1232e+07	7.72646e+07	1.59876e+08	7.31068e+07	-1.12888	0.025895	0.383707	1.57174
M433T183	3.97468e+07	1.09721e+07	3.90518e+07	5.08931e+07	8.42954e+06	2.91114e+07	5.05847e+07	6.73822e+07	1.38959e+08	5.29215e+07	1.78084e+08	1.01946e+08	2.97008e+07	9.8313e+07	1.72688	0.0113903	0.314418	1.55792
M473T122	2.6996e+07	1.0625e+07	5.83044e+07	6.08333e+07	7.30535e+07	1.79351e+07	8.38689e+07	8.85448e+07	2.30018e+08	1.28282e+08	6.13423e+07	1.23475e+08	4.12912e+07	1.19255e+08	1.53014	0.0151232	0.335488	1.55077
M120T71	5.31887e+07	1.649e+08	2.01672e+08	8.48395e+07	1.15571e+08	1.13148e+08	3.73937e+07	3.78039e+07	2.61155e+07	6.59984e+07	3.5046e+07	5.3832e+07	1.2222e+08	4.26983e+07	-1.51723	0.00571488	0.279492	1.54833
M153T34	4.03469e+07	1.24168e+08	1.09538e+08	1.34333e+08	2.3474e+08	1.35835e+08	1.65994e+07	4.48365e+07	7.33613e+07	5.12889e+07	5.28781e+07	4.05659e+07	1.29827e+08	4.65883e+07	-1.47855	0.0107087	0.308515	1.54047
M251T183	4.60692e+07	1.78196e+07	4.44463e+07	6.62468e+07	1.47592e+07	3.32065e+07	7.74511e+07	7.59104e+07	1.24001e+08	6.80783e+07	1.34126e+08	9.86744e+07	3.70912e+07	9.63735e+07	1.37756	0.00150565	0.154255	1.5033
M193T90	6.484e+07	4.77127e+07	1.48521e+07	4.76795e+06	3.77661e+07	2.9576e+07	8.02436e+07	1.88972e+08	1.56284e+08	1.24645e+08	2.78861e+07	8.24147e+07	3.32525e+07	1.10074e+08	1.72694	0.0128284	0.321771	1.45879
M591T53	1.01652e+08	1.04265e+08	9.28446e+07	1.12964e+08	1.0952e+08	9.79042e+07	4.85684e+07	5.92461e+07	2.42347e+07	8.22158e+07	4.44989e+07	5.29023e+07	1.03192e+08	5.19444e+07	-0.990286	0.000107531	0.0594563	1.45815
M120T50	4.26438e+07	1.77051e+08	1.38924e+08	1.07911e+08	9.16336e+07	1.30771e+08	5.45738e+07	4.8098e+07	1.25028e+07	7.86963e+07	3.90092e+07	4.47101e+07	1.14822e+08	4.6265e+07	-1.31141	0.0077978	0.284993	1.44734
M239T184_2	1.3427e+08	8.55505e+07	7.76035e+07	9.78998e+07	3.32032e+07	8.12461e+07	1.14998e+08	1.49058e+08	2.05284e+08	1.32814e+08	1.28444e+08	1.4742e+08	8.49621e+07	1.46336e+08	0.784396	0.00787967	0.285158	1.42739
M125T78	1.72717e+08	1.74605e+08	2.01985e+08	1.69628e+08	1.52881e+08	1.64505e+08	1.78311e+08	2.18821e+08	3.05816e+08	2.64937e+08	2.19302e+08	2.12999e+08	1.7272e+08	2.33364e+08	0.434144	0.0111239	0.312264	1.41936
M433T190	9.10721e+07	1.21953e+08	5.36828e+07	9.00897e+07	9.41157e+07	9.40247e+07	1.32242e+08	1.23213e+08	2.31341e+08	1.3043e+08	1.26013e+08	1.49413e+08	9.08231e+07	1.48775e+08	0.712006	0.0126616	0.321771	1.41357
M715T200	1.79021e+08	9.76212e+07	1.39365e+08	8.7056e+07	1.09079e+08	1.19447e+08	8.05837e+07	5.4379e+07	5.71554e+07	9.86176e+07	3.85521e+07	6.24911e+07	1.21931e+08	6.52965e+07	-0.900994	0.00559764	0.279492	1.40263
M313T189	2.25742e+08	1.20147e+08	1.15348e+08	1.21886e+08	1.4796e+08	8.53378e+07	1.07395e+08	1.04808e+08	6.27602e+07	8.53228e+07	1.16253e+07	5.71588e+07	1.3607e+08	7.15116e+07	-0.928103	0.0252239	0.379088	1.38442
M570T68	1.18459e+08	7.80095e+07	1.48314e+08	1.73905e+08	1.50653e+08	1.72767e+08	5.51194e+07	8.6316e+07	1.02196e+08	1.41873e+08	3.4283e+07	7.74273e+07	1.40351e+08	8.28692e+07	-0.760133	0.0228543	0.371907	1.37438
M151T80	1.21993e+08	1.57869e+08	1.41687e+08	1.91065e+07	1.29493e+08	7.53555e+07	1.2939e+07	9.59065e+06	8.33087e+06	3.98351e+07	7.90617e+06	1.41849e+08	1.07584e+08	3.67418e+07	-1.54997	0.0405894	0.440369	1.37097
M185T145	1.4829e+08	5.8468e+07	7.97752e+07	4.11172e+07	1.16271e+08	7.18915e+07	3.47321e+07	3.05952e+07	3.0821e+07	2.5576e+07	3.4085e+07	1.37923e+07	8.59689e+07	2.82669e+07	-1.6047	0.00563886	0.279492	1.34551
M715T170	1.06093e+08	6.60693e+07	1.90526e+08	8.39368e+07	1.14167e+08	9.11991e+07	5.01652e+07	4.09906e+07	4.81637e+07	7.42684e+07	4.18937e+07	4.4734e+07	1.08665e+08	5.0036e+07	-1.11885	0.00991963	0.303917	1.34324
M293T33	7.31583e+07	9.54556e+07	6.1616e+07	8.46685e+07	4.78899e+07	6.48999e+07	9.66351e+07	1.60782e+08	1.08872e+08	5.11941e+07	2.27093e+08	1.43298e+08	7.12814e+07	1.31312e+08	0.881406	0.0414028	0.442336	1.33642
M596T172	5.73781e+07	2.24346e+08	6.16217e+07	1.26404e+08	7.90732e+07	1.26214e+08	4.5688e+07	2.81682e+07	6.3588e+07	4.10261e+07	2.10489e+07	3.47114e+07	1.12506e+08	3.90384e+07	-1.52704	0.0189979	0.351749	1.32987
M163T130	8.3618e+07	5.17625e+07	1.94203e+08	4.72287e+07	7.55868e+07	1.69531e+08	4.5396e+07	4.51465e+07	3.21228e+07	4.91062e+07	1.80414e+07	6.5585e+07	1.03655e+08	4.25663e+07	-1.284	0.043189	0.443257	1.32718
M83T817	6.32855e+07	5.21576e+07	1.37867e+08	1.19165e+08	4.93901e+07	4.14989e+07	1.72068e+08	1.66426e+08	1.63783e+08	1.35369e+08	5.6916e+07	1.88737e+08	7.72275e+07	1.47216e+08	0.930753	0.0208724	0.362523	1.32097
M179T184	1.95268e+08	6.48566e+07	1.22686e+08	1.35323e+08	4.41198e+06	5.30957e+06	8.84281e+06	3.31322e+07	1.78627e+07	1.60435e+07	1.01142e+07	1.03209e+07	8.79757e+07	1.60527e+07	-2.45429	0.0454035	0.446359	1.29898
M99T817_1	2.63305e+07	9.03441e+07	1.52611e+08	2.23096e+07	3.69798e+07	1.3563e+08	1.36567e+08	1.3695e+08	1.49126e+08	1.37335e+08	1.23172e+08	1.59761e+08	7.73676e+07	1.40485e+08	0.860615	0.0251522	0.379088	1.28978
M85T38_1	1.52615e+08	1.22742e+08	6.82909e+07	7.58884e+07	4.14322e+07	9.46663e+07	2.00507e+07	2.46721e+07	4.19935e+07	3.35953e+07	5.19189e+07	3.69412e+07	9.26059e+07	3.4862e+07	-1.40945	0.00681755	0.284007	1.27786
M455T184	1.8922e+07	8.00006e+06	1.58556e+07	4.33573e+06	6.82927e+06	8.02436e+06	3.72072e+07	2.84141e+07	6.34257e+07	3.66019e+07	8.4527e+07	4.921e+07	1.03278e+07	4.98977e+07	2.27243	0.00118761	0.141507	1.2489
M155T32	4.10315e+07	2.20591e+07	1.56643e+07	2.09131e+07	4.53158e+07	3.81668e+07	1.02337e+08	6.96575e+07	8.11017e+07	6.44527e+07	8.03086e+07	4.16612e+07	3.05251e+07	7.32531e+07	1.26289	0.00131744	0.14714	1.2336
M257T79	1.69351e+07	1.43293e+07	1.23014e+07	3.58312e+06	8.8285e+06	1.06307e+07	4.50819e+07	2.54791e+07	7.01212e+07	4.79404e+07	5.07281e+07	4.95272e+07	1.11013e+07	4.81463e+07	2.11669	0.000122607	0.0594563	1.22665
M195T679	1.23493e+08	9.82685e+07	1.08694e+08	1.05195e+08	1.34817e+08	1.07125e+08	1.06169e+08	2.42653e+08	7.97428e+07	2.23694e+08	2.24084e+08	2.53646e+08	1.12932e+08	1.88331e+08	0.737819	0.0362732	0.431658	1.21352
M328T245	1.49925e+07	2.47351e+07	7.47869e+06	1.50028e+07	5.2759e+07	2.30205e+07	7.05546e+07	6.64926e+07	4.7832e+07	6.17504e+07	7.71615e+07	6.6696e+07	2.29981e+07	6.50812e+07	1.50073	0.000256288	0.093212	1.2133
M167T805	1.42476e+08	2.55147e+08	2.21496e+08	1.84589e+08	2.4372e+08	1.57414e+08	1.66696e+08	1.45581e+08	1.43685e+08	1.50369e+08	1.09979e+08	1.46296e+08	2.00807e+08	1.43767e+08	-0.482073	0.0189464	0.351749	1.21297
M137T56_1	1.89431e+08	1.69786e+08	2.18076e+08	1.71819e+08	2.8912e+08	2.02542e+08	1.39433e+08	1.82111e+08	1.81968e+08	1.57796e+08	1.08555e+08	1.58245e+08	2.06796e+08	1.54685e+08	-0.418876	0.0349183	0.428324	1.20813
M293T194	2.39758e+07	8.77044e+06	3.01209e+07	2.89153e+07	5.94682e+06	1.64583e+07	4.56642e+07	5.46957e+07	8.8491e+07	4.38419e+07	4.6609e+07	6.8938e+07	1.90313e+07	5.804e+07	1.60868	0.000847819	0.12758	1.19974
M161T183	2.6286e+07	1.21228e+07	2.49548e+07	1.99873e+06	1.5554e+07	1.94608e+07	4.10059e+07	4.66088e+07	6.70048e+07	3.82351e+07	6.91963e+07	5.3426e+07	1.67295e+07	5.25795e+07	1.65211	0.000255289	0.093212	1.19733
M215T201_2	3.69645e+07	3.2367e+07	2.0794e+07	2.33109e+07	9.27365e+06	2.20568e+07	3.87388e+07	4.79993e+07	1.14695e+08	3.65499e+07	7.5773e+07	6.28825e+07	2.41278e+07	6.2773e+07	1.37945	0.0122618	0.318114	1.19293
M284T194	3.27293e+07	7.34625e+06	4.09897e+07	1.4525e+06	3.56405e+06	2.04267e+07	4.13278e+07	3.83975e+07	1.15399e+08	5.39583e+07	5.46692e+07	5.05293e+07	1.77514e+07	5.90468e+07	1.73392	0.0115688	0.315117	1.1898
M397T60_1	1.84524e+08	1.55862e+08	7.85831e+07	1.25232e+08	1.64849e+08	1.34226e+08	1.03883e+08	1.15626e+08	9.80651e+07	9.9508e+07	5.41423e+07	8.6687e+07	1.40546e+08	9.29853e+07	-0.595966	0.0212811	0.364232	1.18566
M241T124	1.35617e+08	5.87439e+07	1.21745e+08	7.99876e+07	1.17055e+08	9.30434e+07	5.12545e+07	7.19023e+07	5.56178e+07	4.99572e+07	5.34446e+07	7.30625e+07	1.01032e+08	5.92065e+07	-0.770985	0.00758226	0.284007	1.1832
M136T55_1	2.11422e+08	2.15224e+08	2.09925e+08	1.95408e+08	2.42167e+08	2.10566e+08	3.32851e+08	2.87983e+08	1.91122e+08	2.38003e+08	3.37291e+08	2.39188e+08	2.14119e+08	2.71073e+08	0.340269	0.0431722	0.443257	1.18072
M153T37	3.20669e+07	1.12402e+08	9.12272e+07	9.84061e+06	1.83544e+08	9.03478e+07	4.95267e+06	8.9497e+06	6.18078e+07	4.16771e+06	2.87004e+07	3.33772e+07	8.65714e+07	2.36592e+07	-1.87149	0.0405866	0.440369	1.17592
M171T214_2	4.6478e+06	6.34158e+06	805382	2.40362e+06	3.86209e+06	3.52529e+06	8.07885e+07	6.6403e+07	6.89281e+07	799789	1.23396e+06	1.13483e+08	3.59763e+06	5.52727e+07	3.94145	0.0189592	0.351749	1.1605
M261T119	1.11532e+07	6.79503e+06	4.28591e+07	1.26315e+06	4.66493e+07	3.7051e+07	5.25432e+07	6.67425e+07	1.42173e+08	7.85904e+07	3.5396e+07	4.44931e+07	2.42951e+07	6.99897e+07	1.52647	0.0277531	0.394289	1.15028
M120T100	3.47809e+07	1.36959e+08	4.78958e+07	1.70417e+08	4.9346e+07	5.09453e+07	2.85883e+07	2.34565e+07	1.46417e+07	4.72488e+07	1.60778e+07	2.60918e+07	8.17239e+07	2.60175e+07	-1.65128	0.0411025	0.442336	1.14757
M106T8	1.69985e+08	1.66888e+08	1.61633e+08	2.00562e+08	1.55481e+08	1.50642e+08	2.19709e+08	2.26439e+08	1.77514e+08	1.79523e+08	2.74514e+08	1.91799e+08	1.67532e+08	2.11583e+08	0.336788	0.0249826	0.37859	1.14489
M385T59	6.49288e+07	5.67073e+07	3.68851e+07	7.11328e+07	6.59362e+07	5.46255e+07	2.47598e+07	1.27785e+07	2.01462e+07	3.54898e+07	5.49106e+06	4.56279e+07	5.83693e+07	2.40489e+07	-1.27924	0.00133506	0.14714	1.14319
M297T169	1.30558e+08	1.73633e+08	1.38098e+08	9.63229e+07	1.39947e+08	1.35309e+08	5.42203e+07	1.25072e+08	9.0972e+07	1.17896e+08	5.02466e+07	1.11318e+08	1.35645e+08	9.16208e+07	-0.566086	0.024773	0.378388	1.13629
M138T815_1	4.15591e+08	3.25916e+08	3.89916e+08	4.08771e+08	3.43514e+08	3.54055e+08	3.42869e+08	3.30202e+08	3.22272e+08	3.21675e+08	3.12971e+08	3.53877e+08	3.72961e+08	3.30644e+08	-0.173743	0.0267185	0.385739	1.1271
M136T816	6.5248e+07	4.27152e+07	1.90032e+07	1.69077e+07	1.80519e+07	5.03997e+07	1.22815e+08	8.95818e+07	1.99518e+07	9.94978e+07	1.06343e+08	7.55586e+07	3.53876e+07	8.56247e+07	1.27478	0.0137669	0.329409	1.11459
M273T171	2.85491e+07	2.34569e+06	1.2223e+07	1.78951e+07	3.33142e+06	6.15947e+06	7.52735e+07	1.03627e+08	3.36916e+07	3.4958e+07	3.45452e+07	4.91726e+07	1.17506e+07	5.52113e+07	2.23222	0.005613	0.279492	1.09906
M251T182	2.4787e+07	3.86841e+07	2.36046e+07	1.35961e+07	1.57642e+07	1.2098e+07	5.70722e+07	3.27597e+07	8.28171e+07	2.86977e+07	8.93864e+07	2.83909e+07	2.14223e+07	5.31873e+07	1.31197	0.0245578	0.378388	1.09525
M230T49	1.17818e+08	7.01221e+07	6.40999e+07	6.78868e+07	1.56373e+08	9.86745e+07	3.66344e+07	5.05004e+07	5.26633e+07	9.05357e+07	5.15183e+07	4.98713e+07	9.58289e+07	5.52872e+07	-0.793516	0.0347347	0.427513	1.09442
M295T354_1	1.44136e+08	1.59724e+08	1.23688e+08	7.77072e+07	1.22651e+08	1.33186e+08	1.4428e+08	1.64267e+08	1.76212e+08	1.69083e+08	1.64548e+08	1.69308e+08	1.26849e+08	1.64617e+08	0.376001	0.0112473	0.312264	1.08911
M297T192	3.02816e+07	4.19858e+07	5.54647e+07	2.78388e+07	7.92022e+07	7.16689e+07	2.61303e+07	1.79343e+07	1.67519e+07	1.09904e+07	4.5363e+06	2.51068e+07	5.10737e+07	1.69083e+07	-1.59484	0.00447436	0.271221	1.08215
M131T82	9.57972e+07	3.10969e+07	4.48602e+07	1.55561e+07	9.19792e+07	7.30994e+07	1.47201e+07	1.21201e+07	3.00053e+06	7.0743e+07	1.21269e+07	9.26279e+06	5.87315e+07	2.03289e+07	-1.5306	0.0470979	0.449593	1.07956
M166T196_3	2.60636e+07	9.72797e+06	2.81457e+06	1.65334e+07	8.67367e+06	1.33236e+07	2.88717e+07	5.99261e+07	6.87718e+07	8.17903e+07	2.24012e+07	4.96394e+07	1.28561e+07	5.19001e+07	2.01328	0.0028304	0.224383	1.07881
M379T58_1	4.98471e+07	6.5763e+07	9.23467e+07	1.32966e+08	1.16068e+08	1.1964e+08	5.78536e+07	4.07269e+07	7.27841e+07	4.66604e+07	6.31614e+07	4.48875e+07	9.61053e+07	5.43456e+07	-0.822451	0.0153877	0.335488	1.07564
M207T72	2.26836e+07	1.07194e+07	1.37181e+07	3.40693e+07	1.90839e+07	1.69229e+07	2.50246e+07	5.87174e+07	1.07815e+08	5.18847e+07	3.48895e+07	5.82728e+07	1.95329e+07	5.61007e+07	1.52211	0.0133571	0.324784	1.07267
M120T135	4.18953e+07	9.77112e+07	7.42037e+07	9.11586e+07	3.80347e+07	8.51042e+07	3.28597e+07	3.10375e+07	1.31884e+07	6.12843e+07	2.9708e+07	3.7881e+07	7.13513e+07	3.43265e+07	-1.05562	0.0127002	0.321771	1.06894
M97T445	6.18635e+07	5.60941e+07	5.85844e+07	5.62203e+07	7.32818e+07	6.0302e+07	6.95425e+07	1.11063e+08	1.03319e+08	7.84523e+07	1.15801e+08	7.92188e+07	6.10577e+07	9.28995e+07	0.605497	0.00350005	0.243702	1.06891
M101T821	7.15483e+07	9.05162e+07	8.4425e+07	1.03182e+08	8.83682e+07	8.49524e+07	1.08176e+08	1.46405e+08	9.23655e+07	8.62388e+07	1.79274e+08	1.67375e+08	8.71653e+07	1.29973e+08	0.57638	0.0286621	0.398306	1.06617
M817T198	8.80759e+07	4.42034e+07	1.29072e+08	7.02439e+07	6.99527e+07	8.65187e+07	2.22308e+07	7.17248e+07	1.99831e+07	8.20013e+07	2.4575e+07	5.16327e+07	8.13444e+07	4.5358e+07	-0.842688	0.0481345	0.451262	1.06515
M233T51_2	1.63475e+08	1.07457e+08	8.92648e+07	9.71016e+07	1.04129e+08	1.07889e+08	4.05357e+07	7.15836e+07	5.83634e+07	1.0251e+08	7.36732e+07	1.00506e+08	1.11553e+08	7.45286e+07	-0.581863	0.029329	0.401769	1.06454
M533T174_1	1.02506e+08	8.19819e+07	8.06359e+07	6.06163e+07	7.12227e+07	9.04281e+07	1.15155e+08	1.31435e+08	1.26517e+08	1.30888e+08	9.17598e+07	1.08936e+08	8.12319e+07	1.17449e+08	0.531913	0.00190803	0.177354	1.05817
M143T191	1.16114e+08	1.71468e+08	2.04407e+08	1.28035e+08	1.43613e+08	1.35439e+08	1.03815e+08	1.27608e+08	1.33655e+08	1.20473e+08	3.50702e+07	1.05818e+08	1.49846e+08	1.04407e+08	-0.521269	0.0446749	0.44539	1.05619
M106T195	4.33425e+07	4.75205e+07	8.6395e+07	2.59066e+07	3.72456e+07	1.11547e+08	2.67458e+07	2.26025e+07	1.96247e+07	1.71302e+07	1.46509e+07	2.84056e+07	5.86595e+07	2.15266e+07	-1.44624	0.0216605	0.365101	1.05282
M351T193	2.80043e+07	1.07279e+08	2.59858e+07	5.34869e+07	4.11081e+07	4.48292e+07	2.40725e+07	9.39319e+06	1.27115e+06	4.70361e+06	6.9053e+06	1.07036e+07	5.01155e+07	9.50823e+06	-2.39801	0.00917215	0.303917	1.04863
M525T180	4.08989e+07	4.30186e+07	4.31159e+07	8.28535e+07	2.87974e+07	7.99387e+07	2.50779e+07	2.31085e+07	9.64182e+06	3.95177e+07	7.66714e+06	2.74951e+07	5.31038e+07	2.20847e+07	-1.26577	0.0138269	0.329761	1.03541
M125T140_2	6.35304e+07	3.78696e+07	3.82007e+07	4.87067e+07	4.8975e+07	7.01944e+07	2.62545e+07	1.31851e+07	1.34205e+07	4.05712e+07	7.14314e+06	4.24672e+07	5.12461e+07	2.38403e+07	-1.10404	0.00732905	0.284007	1.02587
M706T86	9.73159e+07	1.57737e+08	1.35141e+08	1.11034e+08	1.2851e+08	1.06347e+08	6.40286e+07	2.71275e+07	7.84717e+07	1.4439e+08	7.99675e+07	8.6028e+07	1.22681e+08	8.00022e+07	-0.616797	0.039039	0.435232	1.0206
M331T208	4.58542e+07	1.0774e+08	2.50881e+07	8.26551e+07	6.1307e+07	6.27357e+07	4.87575e+07	2.93649e+07	1.69856e+07	2.73578e+07	1.52201e+07	2.46786e+07	6.42301e+07	2.70608e+07	-1.24705	0.0151098	0.335488	1.01534
M91T720	2.36445e+07	3.71092e+07	2.17479e+07	2.96782e+07	6.56567e+07	2.56627e+07	8.22729e+07	9.18098e+07	1.23526e+08	6.51989e+07	2.91865e+07	3.47888e+07	3.39165e+07	7.11304e+07	1.06848	0.0433283	0.443257	1.01295
M217T329	2.43253e+07	1.82383e+07	1.38636e+07	2.24489e+07	2.15251e+07	1.70643e+07	3.5477e+07	1.03051e+08	8.91631e+07	5.84485e+07	7.38662e+06	6.25461e+07	1.95776e+07	5.93453e+07	1.59993	0.0195725	0.354155	1.01135

## Sheet: NEG LP-MvsLP-L
Table S1. The DAMs were identified
ID	LP-M-1	LP-M-2	LP-M-3	LP-M-4	LP-M-5	LP-M-6	LP-L-1	LP-L-2	LP-L-3	LP-L-4	LP-L-5	LP-L-6	control_mean	case_mean	log2_FC(case_mean/control_mean)	Pvalue	fdr	vip
M129T119	2.79594e+10	5.95522e+09	7.3933e+09	2.04178e+10	1.93898e+09	1.24003e+10	8.55351e+08	1.67484e+09	1.26294e+09	5.92775e+09	3.97556e+09	5.39091e+09	1.26775e+10	3.18122e+09	-1.99462	0.0434018	0.572424	15.3687
M281T60	2.01514e+10	7.84758e+09	1.58576e+10	1.84161e+10	1.27157e+10	1.55319e+10	8.66469e+09	1.25608e+10	8.8978e+09	1.34901e+10	4.06126e+09	1.00479e+10	1.50867e+10	9.62044e+09	-0.649104	0.0353972	0.569745	12.8465
M297T78	6.19043e+09	5.58546e+09	1.38416e+10	7.73989e+09	1.02443e+10	9.57988e+09	3.73071e+09	8.63784e+09	6.8024e+09	2.84539e+09	1.54714e+09	4.81963e+09	8.86359e+09	4.73052e+09	-0.905893	0.0303147	0.562085	11.423
M241T74	2.9582e+09	2.23584e+09	3.22948e+09	1.37221e+09	2.0295e+09	2.14489e+09	7.60683e+09	6.78024e+09	3.66424e+09	6.87679e+09	7.87767e+09	2.32752e+09	2.32835e+09	5.85555e+09	1.33049	0.00472717	0.346499	10.5789
M589T38_2	1.88126e+09	1.89968e+09	7.34138e+08	5.52856e+07	4.17096e+08	2.36425e+06	8.50778e+08	2.31932e+09	3.33978e+09	1.93845e+09	5.53057e+09	3.23196e+09	8.31638e+08	2.86848e+09	1.78626	0.0202881	0.526965	8.23807
M182T52	1.4436e+09	1.11585e+09	2.51325e+09	3.1328e+09	2.01629e+09	1.88277e+09	6.54031e+08	4.71233e+08	2.26784e+08	3.91879e+08	2.3365e+08	4.24885e+08	2.01742e+09	4.0041e+08	-2.33296	0.000340788	0.123945	8.20558
M129T102	9.66575e+09	2.36124e+09	2.33497e+09	3.6277e+09	1.39988e+09	5.15546e+09	4.12823e+08	1.27248e+09	1.72908e+09	1.9215e+09	6.11421e+08	9.50786e+08	4.09083e+09	1.14968e+09	-1.83116	0.0416322	0.57166	7.80389
M129T142	5.87221e+09	1.94845e+09	2.90002e+09	2.38582e+09	9.84645e+08	2.43834e+09	3.02452e+08	5.77202e+08	5.51099e+08	1.93577e+09	4.00293e+08	7.72009e+08	2.75492e+09	7.56471e+08	-1.86465	0.0196142	0.516933	6.97035
M300T85	2.90127e+09	1.38674e+09	3.44428e+09	3.30797e+09	1.58704e+09	2.72711e+09	1.31318e+08	2.07938e+09	2.10922e+09	1.55436e+09	3.48656e+08	1.36036e+09	2.55907e+09	1.26388e+09	-1.01776	0.0261595	0.540083	6.381
M115T85	2.35701e+09	7.31077e+08	1.91393e+09	2.53236e+09	7.04089e+08	1.57946e+09	4.25154e+08	3.11798e+08	2.58061e+08	9.86738e+08	4.65583e+08	5.68169e+08	1.63632e+09	5.02584e+08	-1.70302	0.00734925	0.388322	6.25326
M381T60	4.68082e+09	2.5461e+09	3.61396e+09	4.29296e+09	3.14955e+09	3.53822e+09	2.42783e+09	2.93747e+09	2.65863e+09	3.38576e+09	1.35236e+09	2.8499e+09	3.63694e+09	2.60199e+09	-0.483107	0.0340957	0.569745	5.48801
M590T40	7.65075e+08	7.15835e+08	1.3192e+08	2.23027e+07	1.4532e+08	3.10902e+08	5.8688e+08	8.71439e+08	1.28357e+09	7.38613e+08	2.0763e+09	1.20551e+09	3.48559e+08	1.12705e+09	1.69308	0.0120848	0.43303	5.21664
M213T193	3.94508e+08	1.84911e+08	5.56682e+07	4.15591e+07	2.00477e+08	1.5841e+08	4.89886e+08	6.12536e+08	1.06372e+09	6.30167e+08	7.67206e+08	6.97491e+08	1.72589e+08	7.10168e+08	2.04082	0.000220189	0.123204	4.65375
M119T448	5.68555e+08	5.78059e+08	8.8988e+08	5.27189e+08	9.49508e+08	6.97848e+08	1.55916e+09	1.90926e+09	1.2549e+09	2.3065e+09	9.16228e+08	6.77705e+08	7.0184e+08	1.43729e+09	1.03414	0.0180469	0.508809	4.50946
M123T157	9.03024e+08	5.37534e+08	6.6716e+08	1.42358e+09	1.34478e+08	8.15107e+08	1.75138e+08	1.59509e+08	3.39777e+08	2.18975e+08	6.80342e+07	2.19042e+08	7.46815e+08	1.96746e+08	-1.92442	0.0114872	0.432613	4.34404
M253T183	4.14204e+08	1.57708e+08	4.24811e+07	2.44049e+07	1.52966e+08	1.37041e+08	4.91519e+08	5.04705e+08	7.74238e+08	4.42246e+08	8.09084e+08	6.27382e+08	1.54801e+08	6.08196e+08	1.97412	0.000334791	0.123945	4.22631
M561T38	4.37051e+08	5.77719e+08	1.238e+08	2.73128e+07	1.47307e+08	1.81661e+08	3.74765e+08	3.55234e+08	1.24754e+09	4.15116e+08	1.32817e+09	5.75383e+08	2.49142e+08	7.16036e+08	1.52306	0.0443293	0.572424	3.96296
M309T60	1.47823e+09	6.84878e+08	1.47597e+09	1.62926e+09	9.44915e+08	1.32474e+09	7.52569e+08	1.08621e+09	6.68135e+08	1.16147e+09	2.89486e+08	8.66373e+08	1.25633e+09	8.04041e+08	-0.643875	0.0443896	0.572424	3.85007
M199T48_2	2.10247e+08	5.8917e+06	5.43781e+06	1.82015e+08	4.92947e+06	8.99459e+07	9.80711e+06	3.23595e+08	1.07974e+09	6.62664e+08	4.58645e+08	3.69034e+08	8.30777e+07	4.83914e+08	2.54222	0.0250415	0.535259	3.53176
M115T150	1.13444e+09	4.47345e+07	7.84484e+08	9.25635e+08	1.6556e+08	6.35849e+08	7.15243e+07	1.50993e+08	1.0828e+08	5.05938e+08	1.57707e+08	1.86198e+08	6.15117e+08	1.96773e+08	-1.64433	0.0489261	0.587655	3.40004
M309T72	1.29309e+09	5.28078e+08	7.29524e+08	1.2819e+09	7.68703e+08	1.03001e+09	5.69031e+08	7.87836e+08	6.86249e+08	6.04344e+08	8.09167e+07	5.51278e+08	9.3855e+08	5.46609e+08	-0.779924	0.0364862	0.569745	3.38745
M182T69	2.46297e+08	2.06414e+08	4.7519e+08	4.53829e+08	4.31498e+08	2.53763e+08	1.47778e+08	6.49271e+07	4.53111e+07	2.3061e+07	3.60622e+07	6.01817e+07	3.44499e+08	6.28868e+07	-2.45367	0.000327425	0.123945	3.34977
M115T181	1.50559e+09	5.33512e+08	9.26335e+08	1.23633e+09	8.19652e+08	1.18469e+09	4.26811e+08	7.35087e+08	5.38656e+08	9.50684e+08	4.34744e+08	7.48825e+08	1.03435e+09	6.39135e+08	-0.694535	0.036921	0.569745	3.2712
M327T184	8.47165e+08	3.63155e+08	1.10173e+08	5.59065e+07	4.54841e+08	2.50765e+08	5.4757e+08	9.7333e+08	8.68819e+08	5.94753e+08	4.21893e+08	8.44944e+08	3.47001e+08	7.08551e+08	1.02993	0.0336277	0.569745	3.26341
M120T71	7.27076e+08	5.04676e+08	2.70167e+08	5.00879e+08	2.52544e+07	3.50096e+08	3.73937e+07	3.78039e+07	2.61155e+07	6.59984e+07	3.5046e+07	5.3832e+07	3.96358e+08	4.26983e+07	-3.21456	0.00481497	0.346499	3.20251
M173T182	2.31708e+08	4.56546e+08	7.78398e+08	6.82347e+08	4.92301e+08	4.89547e+08	9.35898e+07	3.98268e+08	2.34673e+08	1.95191e+08	3.5882e+08	1.23948e+08	5.21808e+08	2.34081e+08	-1.15651	0.0111816	0.432613	3.09631
M131T194	7.62199e+08	5.54404e+07	3.21046e+08	7.77988e+08	8.24852e+07	3.98593e+08	6.61874e+07	6.09225e+07	5.58327e+07	1.64376e+08	4.03433e+07	6.86506e+07	3.99625e+08	7.6052e+07	-2.39359	0.0324082	0.569745	3.09095
M285T258	4.19575e+08	3.08756e+08	2.23308e+08	1.32636e+08	6.87626e+08	3.49332e+08	5.23234e+08	6.71714e+08	1.09009e+09	5.90232e+08	3.68282e+08	7.11071e+08	3.53539e+08	6.59103e+08	0.898637	0.0363502	0.569745	3.03238
M138T52	1.99143e+08	1.55315e+08	3.32881e+08	4.23791e+08	2.65647e+08	2.51699e+08	8.45644e+07	6.30927e+07	3.3707e+07	5.27383e+07	3.41708e+07	5.64712e+07	2.71413e+08	5.41241e+07	-2.32615	0.000286852	0.123945	3.00825
M120T50	1.77237e+08	2.13026e+08	3.50739e+08	5.65986e+08	3.62652e+07	3.28288e+08	5.45738e+07	4.8098e+07	1.25028e+07	7.86963e+07	3.90092e+07	4.47101e+07	2.7859e+08	4.6265e+07	-2.59015	0.0107943	0.432079	2.95606
M188T284	3.44311e+08	2.59432e+08	4.32591e+08	7.97622e+08	1.68974e+08	4.27408e+08	1.90786e+08	1.84491e+08	1.78358e+08	2.45742e+08	9.71002e+07	1.78515e+08	4.05056e+08	1.79165e+08	-1.17683	0.0321087	0.569745	2.81494
M285T188	2.72641e+08	2.92803e+08	4.37004e+07	8.42167e+07	1.27123e+08	2.14074e+08	3.3756e+08	4.02366e+08	3.21175e+08	4.97382e+08	3.16697e+08	5.18959e+08	1.72426e+08	3.99023e+08	1.21049	0.00227924	0.308976	2.80022
M281T184	3.91611e+08	2.50258e+08	3.1696e+08	4.21386e+08	7.42898e+08	3.81283e+08	9.12748e+08	1.34637e+09	8.68094e+08	3.77649e+08	4.24813e+08	8.39837e+08	4.17399e+08	7.94919e+08	0.92938	0.0415039	0.57166	2.69166
M101T233	7.32255e+08	2.6247e+08	4.65877e+08	7.19248e+08	3.08809e+08	6.29111e+08	3.41569e+08	2.91042e+08	2.28296e+08	3.8897e+08	2.24724e+08	3.77898e+08	5.19628e+08	3.0875e+08	-0.751042	0.0389882	0.569745	2.55754
M119T829	1.03566e+09	9.32609e+08	9.58476e+08	1.03975e+09	2.23615e+08	9.09563e+08	1.41725e+09	1.65462e+09	1.23891e+09	1.01562e+09	1.00965e+09	1.03467e+09	8.49946e+08	1.22845e+09	0.531397	0.0464605	0.576494	2.52628
M359T174_2	2.55103e+08	8.32338e+06	1.46722e+06	3.15861e+06	1.23219e+08	8.48583e+07	1.80721e+08	1.85288e+08	2.95396e+08	5.00655e+08	1.25764e+08	4.66683e+08	7.9355e+07	2.92418e+08	1.88164	0.0191906	0.510239	2.48992
M327T169	3.00664e+08	2.12464e+08	8.19463e+07	2.87112e+08	4.794e+08	3.09282e+08	4.2965e+08	4.24668e+08	5.96098e+08	6.35659e+08	2.90286e+08	3.56828e+08	2.78478e+08	4.55531e+08	0.709988	0.043266	0.572424	2.31161
M325T185_1	2.78786e+08	2.4474e+08	2.39013e+08	2.54313e+08	3.69135e+08	2.69005e+08	5.71659e+08	5.24961e+08	4.50373e+08	3.46317e+08	3.46479e+08	5.41207e+08	2.75832e+08	4.63499e+08	0.748777	0.00190724	0.277465	2.27796
M243T265	1.61155e+08	1.72581e+08	3.8047e+08	1.42917e+08	2.11233e+08	2.11997e+08	6.43559e+07	2.12711e+08	2.43284e+07	2.70043e+07	1.4598e+07	6.98728e+07	2.13392e+08	6.88117e+07	-1.63278	0.0109884	0.432079	2.22029
M267T182_2	1.07994e+08	4.12718e+07	9.51435e+06	8.56417e+06	3.90885e+07	3.76615e+07	1.39675e+08	1.37747e+08	2.13696e+08	1.11588e+08	2.26568e+08	1.75707e+08	4.06824e+07	1.67497e+08	2.04166	0.0003359	0.123945	2.21847
M211T193	8.2903e+07	4.03532e+07	1.39209e+07	2.89005e+06	4.63733e+07	3.55531e+07	1.08307e+08	1.38535e+08	2.33851e+08	1.37696e+08	1.73143e+08	1.52579e+08	3.69989e+07	1.57352e+08	2.08844	0.000186915	0.113302	2.20885
M113T180_2	1.2198e+08	1.57802e+08	3.59786e+08	4.48541e+08	3.79181e+08	3.8291e+08	1.05358e+08	2.09815e+08	7.84966e+07	3.27037e+08	6.21424e+07	1.17955e+08	3.08367e+08	1.50134e+08	-1.0384	0.0436787	0.572424	2.18468
M181T184	4.66568e+08	1.4728e+08	3.81676e+08	3.52491e+08	2.79497e+08	3.8538e+08	2.03764e+08	2.40976e+08	1.82489e+07	2.65184e+08	1.83159e+08	1.83917e+08	3.35482e+08	1.82541e+08	-0.878011	0.0234413	0.527832	2.17475
M123T125	1.10675e+08	2.17666e+08	2.69284e+08	2.99183e+08	4.6184e+07	1.38757e+08	6.03402e+07	3.60443e+07	4.66699e+07	4.39521e+07	4.54026e+07	7.83787e+07	1.80292e+08	5.1798e+07	-1.79936	0.00991888	0.42837	2.16576
M301T86	3.20501e+08	1.48267e+08	3.66747e+08	3.7209e+08	1.66187e+08	2.96757e+08	1.1593e+08	2.19454e+08	2.1361e+08	1.67665e+08	1.46349e+07	1.51045e+08	2.78425e+08	1.47057e+08	-0.920918	0.0266826	0.54673	2.11516
M245T126	1.92475e+08	2.64205e+08	2.66245e+08	3.85524e+08	6.47476e+08	4.635e+08	6.61236e+08	6.05502e+08	6.0856e+08	4.82792e+08	4.55056e+08	5.47896e+08	3.69904e+08	5.60174e+08	0.598722	0.0304729	0.562085	2.08631
M99T928	1.9277e+07	3.271e+08	3.38275e+08	2.07861e+07	1.88022e+07	1.32055e+07	3.07151e+08	3.36934e+08	3.22249e+08	3.29938e+08	1.93099e+08	3.28464e+08	1.22908e+08	3.02972e+08	1.30161	0.0278241	0.551975	2.0535
M230T49	1.23754e+08	5.1767e+07	2.56048e+08	3.08889e+08	1.09556e+08	1.48589e+08	3.66344e+07	5.05004e+07	5.26633e+07	9.05357e+07	5.15183e+07	4.98713e+07	1.66434e+08	5.52872e+07	-1.58993	0.0199926	0.523116	2.00691
M123T66	1.58921e+08	2.46114e+08	2.62619e+08	3.87992e+08	1.15124e+08	2.59845e+08	6.08712e+07	1.08243e+08	1.22618e+08	1.07531e+08	1.81437e+08	1.22059e+08	2.38436e+08	1.17127e+08	-1.02553	0.0158554	0.480755	2.00347
M239T184_2	8.30613e+07	6.74521e+07	1.85014e+07	4.94586e+06	7.20834e+07	4.2303e+07	1.14998e+08	1.49058e+08	2.05284e+08	1.32814e+08	1.28444e+08	1.4742e+08	4.80578e+07	1.46336e+08	1.60644	0.000298591	0.123945	1.99635
M159T218	9.48608e+07	4.53506e+07	1.69686e+08	1.84795e+08	9.75146e+07	3.5367e+08	1.03292e+08	7.91289e+07	9.38222e+06	1.15116e+07	6.59472e+06	3.05993e+07	1.57646e+08	4.00848e+07	-1.97556	0.0331104	0.569745	1.98294
M245T267	7.36235e+07	9.19701e+07	2.22766e+08	1.57836e+08	1.27826e+08	1.35803e+08	2.75605e+07	1.06333e+08	2.0464e+07	2.01978e+07	1.20746e+07	4.12787e+07	1.34971e+08	3.79847e+07	-1.82916	0.00373399	0.346499	1.95432
M97T32	3.44224e+07	4.0423e+07	4.0789e+07	3.61304e+07	7.06037e+07	4.28901e+07	4.64772e+08	4.63306e+08	8.6708e+07	9.28862e+07	7.66931e+07	3.20675e+08	4.42098e+07	2.5084e+08	2.50433	0.023257	0.527013	1.94487
M120T100	1.59101e+08	1.18464e+08	1.02314e+08	2.76056e+08	1.54904e+07	1.30422e+08	2.85883e+07	2.34565e+07	1.46417e+07	4.72488e+07	1.60778e+07	2.60918e+07	1.33641e+08	2.60175e+07	-2.36081	0.0117865	0.432613	1.90266
M153T34	4.65567e+07	5.45467e+07	2.72887e+08	2.86422e+08	8.70663e+07	1.53229e+08	1.65994e+07	4.48365e+07	7.33613e+07	5.12889e+07	5.28781e+07	4.05659e+07	1.50118e+08	4.65883e+07	-1.68806	0.0420257	0.57166	1.89502
M168T53	1.81242e+08	1.93319e+07	5.98077e+07	5.44985e+07	1.68322e+08	1.04836e+08	1.68144e+08	2.198e+08	2.39317e+08	2.07437e+08	1.76505e+08	2.10579e+08	9.80063e+07	2.03631e+08	1.05501	0.00442548	0.346499	1.891
M123T86	1.37835e+08	1.53762e+08	1.36454e+08	2.44544e+08	1.43117e+08	1.59004e+08	3.37024e+07	7.682e+07	7.17787e+07	8.04382e+07	6.64032e+07	7.53166e+07	1.62453e+08	6.74098e+07	-1.26899	0.000391952	0.135765	1.87782
M163T78	3.37739e+08	8.9732e+07	2.08542e+08	2.64337e+08	8.90065e+07	2.85564e+08	5.69043e+07	4.85678e+07	4.12273e+07	2.08484e+08	6.75432e+07	1.0559e+08	2.12487e+08	8.80528e+07	-1.27093	0.0311573	0.568014	1.84728
M582T72	1.33099e+08	1.19948e+08	3.03912e+08	2.69136e+08	3.4142e+08	2.17708e+08	1.05103e+08	2.23645e+08	1.46956e+08	1.10919e+08	3.19808e+07	1.22554e+08	2.30871e+08	1.23526e+08	-0.902267	0.0379476	0.569745	1.82085
M235T74	5.76916e+06	1.09825e+08	1.4386e+08	1.208e+08	2.3375e+08	1.51585e+08	1.44709e+07	2.44143e+07	2.16263e+07	1.57309e+07	1.85621e+07	3.12592e+07	1.27598e+08	2.10106e+07	-2.60242	0.00553767	0.363106	1.80544
M241T259_1	1.42751e+08	1.0428e+08	7.6217e+07	3.46331e+07	2.20965e+08	1.18188e+08	1.69717e+08	2.31078e+08	3.66088e+08	1.98932e+08	1.21104e+08	2.3695e+08	1.16172e+08	2.20645e+08	0.925461	0.0342979	0.569745	1.78206
M395T60	3.63987e+08	3.28197e+08	3.38818e+08	4.6382e+08	3.25604e+08	3.63986e+08	2.28017e+08	2.56432e+08	2.71293e+08	3.32795e+08	2.27009e+08	3.15594e+08	3.64069e+08	2.71857e+08	-0.421363	0.00775613	0.388322	1.75985
M564T60	4.74607e+08	2.29609e+08	2.83157e+08	3.91123e+08	2.43215e+08	3.01587e+08	1.39906e+08	2.66435e+08	1.51997e+08	2.10548e+08	2.41284e+08	2.40279e+08	3.2055e+08	2.08408e+08	-0.621136	0.0289148	0.554505	1.74756
M626T53	6.78788e+07	2.76906e+07	7.80505e+06	697428	5.1384e+07	3.81785e+07	1.30782e+08	7.26692e+07	2.25312e+08	4.2119e+07	1.24891e+08	1.81703e+08	3.22724e+07	1.29579e+08	2.00546	0.00800774	0.388322	1.73779
M297T119	1.0294e+08	4.81113e+07	2.24939e+08	1.23614e+08	6.17823e+07	2.02164e+08	6.123e+07	6.64308e+07	4.44203e+07	2.88196e+07	1.54982e+07	5.06473e+07	1.27258e+08	4.45077e+07	-1.51563	0.0223395	0.526965	1.72817
M123T929	1.31477e+07	1.33823e+08	2.43632e+08	1.86247e+07	2.67028e+07	2.48158e+07	1.79866e+08	1.40526e+08	1.9397e+08	1.1541e+08	3.96389e+08	2.027e+08	7.6791e+07	2.0481e+08	1.41528	0.0445917	0.572424	1.72724
M644T47	7.97892e+07	9.173e+07	2.30835e+08	2.85329e+08	1.37967e+08	1.49876e+08	7.5086e+07	7.92443e+07	7.93693e+07	1.12399e+08	5.40169e+07	7.414e+07	1.62588e+08	7.90425e+07	-1.04052	0.032747	0.569745	1.72275
M433T183	5.19054e+07	2.37538e+07	1.89044e+06	871673	6.59333e+06	1.47024e+07	5.05847e+07	6.73822e+07	1.38959e+08	5.29215e+07	1.78084e+08	1.01946e+08	1.66195e+07	9.8313e+07	2.5645	0.00460766	0.346499	1.70478
M196T81	1.05395e+08	3.66438e+07	3.56884e+07	2.62234e+07	3.47738e+07	3.97614e+07	5.37998e+07	5.08162e+07	2.08087e+08	2.29297e+08	1.05753e+08	1.6835e+08	4.64144e+07	1.36017e+08	1.55115	0.0240776	0.529125	1.6871
M125T78	1.61461e+08	1.68212e+08	1.35312e+08	1.31018e+08	2.3308e+08	1.50263e+08	1.78311e+08	2.18821e+08	3.05816e+08	2.64937e+08	2.19302e+08	2.12999e+08	1.63224e+08	2.33364e+08	0.515727	0.0146081	0.468104	1.61402
M397T60_1	1.70287e+08	1.04684e+08	2.05037e+08	1.85953e+08	1.30923e+08	1.61596e+08	1.03883e+08	1.15626e+08	9.80651e+07	9.9508e+07	5.41423e+07	8.6687e+07	1.59747e+08	9.29853e+07	-0.78071	0.00314826	0.344122	1.6137
M567T73	3.73329e+08	1.13785e+08	1.7803e+08	2.55098e+08	1.97352e+08	2.88164e+08	1.29804e+08	1.63913e+08	1.70694e+08	1.97026e+08	4.6824e+07	1.20083e+07	2.34293e+08	1.20045e+08	-0.964741	0.038763	0.569745	1.59071
M107T54	1.70797e+07	1.91404e+07	2.6981e+07	1.26499e+07	3.14706e+07	1.36482e+07	1.35215e+07	1.36751e+08	1.41122e+08	2.25939e+08	1.99252e+07	1.05664e+08	2.01617e+07	1.07154e+08	2.41	0.0251261	0.535259	1.55576
M99T762	2.95028e+08	8.07055e+07	2.35874e+08	2.6091e+08	3.37505e+08	2.94646e+08	1.16587e+08	1.85365e+08	1.62067e+08	2.3809e+08	8.2447e+07	1.11865e+08	2.50778e+08	1.49403e+08	-0.7472	0.0422736	0.57166	1.55359
M151T80	1.41492e+08	1.11014e+08	1.53038e+08	9.91945e+07	3.87309e+07	1.2649e+08	1.2939e+07	9.59065e+06	8.33087e+06	3.98351e+07	7.90617e+06	1.41849e+08	1.1166e+08	3.67418e+07	-1.60362	0.0205448	0.526965	1.54381
M251T183	6.14829e+07	2.41209e+07	6.29625e+06	4.8417e+07	2.13232e+07	2.2417e+07	7.74511e+07	7.59104e+07	1.24001e+08	6.80783e+07	1.34126e+08	9.86744e+07	3.06762e+07	9.63735e+07	1.65152	0.000824483	0.181736	1.53161
M124T271	1.93724e+08	4.53122e+07	5.37532e+07	2.01245e+08	1.13481e+07	1.02821e+08	1.35914e+07	1.30012e+07	1.14685e+07	4.99161e+07	5.41935e+06	1.61983e+07	1.01367e+08	1.82658e+07	-2.47237	0.0317294	0.568014	1.52468
M85T164	3.74916e+08	6.08737e+07	1.58965e+08	9.8864e+07	2.14143e+08	1.98657e+08	9.6743e+07	5.55464e+07	8.15631e+07	8.61656e+07	4.90958e+07	7.95525e+07	1.84403e+08	7.47777e+07	-1.30218	0.0369793	0.569745	1.49972
M375T182	8.0684e+06	9.55428e+07	1.27837e+08	1.68265e+08	2.70694e+06	8.31158e+07	3.29994e+06	3.34204e+06	5.29819e+07	4.21253e+06	2.05727e+06	1.09303e+07	8.09226e+07	1.2804e+07	-2.65995	0.0350949	0.569745	1.48908
M129T104	4.50374e+07	6.36987e+06	1.63891e+08	1.33824e+08	2.05342e+07	9.09955e+07	3.57809e+07	6.41212e+06	1.35328e+07	1.81726e+07	1.13151e+07	1.82205e+07	7.67753e+07	1.7239e+07	-2.15497	0.0467816	0.577741	1.46861
M131T82	1.63552e+08	3.73564e+07	9.53936e+07	1.13431e+08	3.27569e+07	1.05707e+08	1.47201e+07	1.21201e+07	3.00053e+06	7.0743e+07	1.21269e+07	9.26279e+06	9.1366e+07	2.03289e+07	-2.16813	0.0105973	0.432079	1.44939
M185T145	1.05597e+08	3.59693e+07	8.61567e+07	9.32987e+07	6.99547e+07	1.43876e+08	3.47321e+07	3.05952e+07	3.0821e+07	2.5576e+07	3.4085e+07	1.37923e+07	8.9142e+07	2.82669e+07	-1.65699	0.00234011	0.308976	1.43975
M299T100	6.17503e+07	6.27311e+07	8.26137e+07	7.67052e+07	6.25835e+07	1.53392e+08	5.95097e+06	3.15599e+06	2.59963e+07	6.09742e+07	1.22537e+06	6.02973e+06	8.32959e+07	1.72221e+07	-2.27398	0.00336809	0.344122	1.42932
M179T186	2.55805e+07	5.20921e+07	2.50012e+07	4.30201e+07	5.14913e+07	2.52931e+07	4.9065e+07	3.60381e+07	2.40929e+08	8.50386e+07	9.35582e+07	1.61033e+08	3.70797e+07	1.10944e+08	1.58113	0.0435919	0.572424	1.41581
M138T815_1	4.45073e+08	3.47306e+08	3.61564e+08	3.71222e+08	4.27007e+08	4.19728e+08	3.42869e+08	3.30202e+08	3.22272e+08	3.21675e+08	3.12971e+08	3.53877e+08	3.95317e+08	3.30644e+08	-0.25773	0.00422899	0.346499	1.36818
M257T200	5.04107e+07	6.60586e+07	3.83039e+07	1.95465e+07	3.38091e+07	2.81126e+07	1.11511e+08	7.16599e+07	1.12599e+08	6.05077e+07	8.6628e+07	8.79757e+07	3.93736e+07	8.84801e+07	1.16813	0.00113709	0.220284	1.3225
M311T90	1.11509e+08	7.63522e+07	3.32752e+07	2.89624e+07	9.96158e+07	6.64611e+07	1.33269e+08	1.40473e+08	1.57288e+08	1.01251e+08	6.68381e+07	1.87556e+08	6.93626e+07	1.31113e+08	0.918577	0.0190387	0.510239	1.31345
M135T197	1.39173e+08	2.09945e+07	4.89183e+07	1.42403e+08	3.52948e+07	7.79571e+07	1.34342e+07	3.14722e+07	6.27657e+06	2.99676e+07	2.32505e+07	1.28588e+07	7.74568e+07	1.95433e+07	-1.98672	0.0243202	0.530246	1.30472
M157T171	5.21914e+07	2.67069e+07	1.09842e+08	1.38588e+08	9.88097e+07	8.63292e+07	6.72592e+07	7.72772e+07	4.03627e+06	3.31466e+07	1.39446e+07	4.47352e+07	8.54113e+07	4.00665e+07	-1.09203	0.049273	0.587655	1.29352
M706T86	1.86687e+07	5.93178e+07	8.96875e+06	2.33093e+07	5.94127e+07	1.5748e+07	6.40286e+07	2.71275e+07	7.84717e+07	1.4439e+08	7.99675e+07	8.6028e+07	3.09042e+07	8.00022e+07	1.37224	0.021554	0.526965	1.29014
M433T190	1.2684e+08	1.04255e+08	6.20606e+07	7.05424e+07	1.31295e+08	9.70322e+07	1.32242e+08	1.23213e+08	2.31341e+08	1.3043e+08	1.26013e+08	1.49413e+08	9.86708e+07	1.48775e+08	0.592441	0.034688	0.569745	1.2901
M316T193	5.50548e+07	3.87551e+07	1.09476e+08	6.37733e+07	1.88746e+08	8.67809e+07	6.15659e+07	2.87027e+07	8.81047e+06	2.37733e+07	1.67725e+07	2.89831e+07	9.04309e+07	2.81013e+07	-1.68618	0.0233796	0.527832	1.28785
M203T296	7.24819e+07	5.02669e+07	4.00946e+07	4.94484e+07	2.60157e+07	3.30561e+07	5.57694e+07	7.39749e+07	1.65692e+08	4.04849e+07	1.65579e+08	1.22963e+08	4.52273e+07	1.04077e+08	1.20239	0.0311435	0.568014	1.28736
M180T26_2	1.36158e+08	9.73437e+07	1.57015e+08	1.48316e+08	1.15182e+08	1.26238e+08	9.75103e+07	9.13121e+07	1.72508e+08	1.39989e+07	4.49637e+06	3.99186e+06	1.30042e+08	6.39696e+07	-1.02352	0.0475327	0.583057	1.28715
M195T679	1.00154e+08	9.48816e+07	1.49962e+08	1.09075e+08	6.83428e+07	1.1173e+08	1.06169e+08	2.42653e+08	7.97428e+07	2.23694e+08	2.24084e+08	2.53646e+08	1.05691e+08	1.88331e+08	0.833424	0.0295262	0.556548	1.28702
M106T195	1.13048e+08	8.46235e+07	2.22935e+07	4.08559e+07	1.11681e+08	1.86827e+08	2.67458e+07	2.26025e+07	1.96247e+07	1.71302e+07	1.46509e+07	2.84056e+07	9.32216e+07	2.15266e+07	-2.11454	0.01406	0.458673	1.28114
M205T110	3.03616e+07	1.20818e+07	1.08551e+08	1.28988e+08	6.69134e+07	5.26055e+07	3.77604e+07	2.37127e+07	1.58159e+07	3.01408e+07	1.48796e+06	2.41952e+07	6.65835e+07	2.21855e+07	-1.58555	0.0422187	0.57166	1.26831
M179T184	1.34639e+08	1.35647e+08	6.13888e+07	6.5011e+07	2.0928e+07	6.46141e+07	8.84281e+06	3.31322e+07	1.78627e+07	1.60435e+07	1.01142e+07	1.03209e+07	8.03714e+07	1.60527e+07	-2.32387	0.00687545	0.384708	1.2666
M137T259	2.07215e+08	8.29419e+07	9.82845e+07	1.66265e+08	1.10727e+08	1.3354e+08	2.27412e+07	4.44623e+07	3.86991e+07	1.6133e+08	4.73352e+07	6.33786e+07	1.33162e+08	6.29911e+07	-1.07997	0.03047	0.562085	1.26424
M111T25	1.12502e+08	1.50755e+08	1.22728e+08	1.68008e+08	8.98718e+07	1.41436e+08	5.86005e+07	1.20207e+08	5.83498e+07	1.13901e+08	6.36763e+07	6.46603e+07	1.30883e+08	7.98992e+07	-0.712029	0.0114359	0.432613	1.2598
M602T47	3.46707e+08	1.94131e+08	2.56504e+08	2.08884e+08	2.36596e+08	2.27991e+08	8.37861e+07	8.66732e+07	1.92646e+08	2.84696e+08	1.51709e+08	1.22931e+08	2.45135e+08	1.5374e+08	-0.673085	0.0377223	0.569745	1.25275
M284T194	3.65402e+07	2.09543e+07	6.54666e+06	2.71895e+06	1.85672e+07	1.58586e+07	4.13278e+07	3.83975e+07	1.15399e+08	5.39583e+07	5.46692e+07	5.05293e+07	1.68643e+07	5.90468e+07	1.80789	0.00732701	0.388322	1.24184
M254T212	1.36282e+07	4.26963e+07	6.49058e+07	9.87349e+07	1.76138e+07	5.1254e+07	9.0202e+06	1.16944e+07	3.53323e+06	1.13662e+07	2.97883e+06	7.6939e+06	4.81388e+07	7.71446e+06	-2.64156	0.0110918	0.432613	1.2385
M116T138	4.60797e+07	1.14516e+07	1.31571e+08	5.47139e+07	8.42912e+06	9.7559e+07	6.22542e+06	3.98057e+06	2.37277e+06	3.08751e+07	9.49106e+06	8.55666e+06	5.83007e+07	1.02503e+07	-2.50785	0.039076	0.569745	1.23762
M592T38	4.16641e+07	2.77224e+07	8.18628e+06	265895	8.04351e+06	1.48751e+07	3.15578e+07	4.57473e+07	6.92311e+07	3.54812e+07	1.15234e+08	7.19096e+07	1.67929e+07	6.15269e+07	1.87337	0.010298	0.432013	1.23185
M407T222	4.88445e+07	2.06258e+08	2.05889e+07	1.13658e+08	7.39197e+07	9.03861e+07	1.01663e+07	1.59067e+07	1.97718e+07	2.6032e+07	3.49396e+07	2.14831e+07	9.22759e+07	2.13832e+07	-2.10947	0.0235668	0.527832	1.21625
M329T192	6.94366e+07	1.04313e+08	1.27114e+08	1.42448e+08	5.0927e+07	5.90462e+07	3.41264e+07	3.12039e+07	5.04312e+07	5.17315e+07	6.32048e+07	4.54251e+07	9.22142e+07	4.60205e+07	-1.00271	0.0174583	0.503803	1.20789
M720T86	9.07068e+06	2.36405e+07	9.19856e+06	2.47786e+07	5.682e+06	9.92921e+06	5.26516e+07	1.19817e+07	4.17265e+07	9.79776e+07	8.60861e+07	6.45045e+07	1.37166e+07	5.91547e+07	2.10857	0.0061242	0.368074	1.20673
M141T595	2.32939e+08	2.17847e+08	2.07362e+08	2.90036e+08	3.17698e+08	3.42541e+08	3.79646e+08	3.66811e+08	2.66957e+08	3.81111e+08	3.18034e+08	3.11691e+08	2.68071e+08	3.37375e+08	0.33174	0.0418937	0.57166	1.19808
M215T201_2	1.8284e+07	3.57124e+07	5.71937e+06	1.90997e+06	5.2709e+07	1.92709e+07	3.87388e+07	4.79993e+07	1.14695e+08	3.65499e+07	7.5773e+07	6.28825e+07	2.22676e+07	6.2773e+07	1.4952	0.0180161	0.508809	1.19159
M113T86_1	5.04685e+07	5.00675e+07	1.57837e+08	1.11706e+08	4.91878e+07	8.75798e+07	4.6302e+07	5.00638e+07	5.30764e+07	4.67539e+07	3.57853e+07	2.60799e+07	8.44745e+07	4.30102e+07	-0.973837	0.0485871	0.587655	1.1792
M233T51_2	1.14987e+08	6.46805e+07	1.0733e+08	1.87949e+08	1.69839e+08	1.03853e+08	4.05357e+07	7.15836e+07	5.83634e+07	1.0251e+08	7.36732e+07	1.00506e+08	1.24773e+08	7.45286e+07	-0.743441	0.0385218	0.569745	1.17795
M293T194	2.66095e+07	3.32389e+07	1.09803e+07	1.7971e+07	1.47827e+07	1.27249e+07	4.56642e+07	5.46957e+07	8.8491e+07	4.38419e+07	4.6609e+07	6.8938e+07	1.93846e+07	5.804e+07	1.58214	0.000696213	0.168808	1.17237
M257T79	2.2562e+07	2.37579e+07	1.6518e+06	9.6422e+06	1.51679e+07	1.33482e+07	4.50819e+07	2.54791e+07	7.01212e+07	4.79404e+07	5.07281e+07	4.95272e+07	1.4355e+07	4.81463e+07	1.74587	0.000516659	0.156591	1.16051
M605T40	2.9895e+07	2.18487e+07	1.36848e+07	1.52583e+06	1.5171e+07	2.08271e+07	2.92461e+07	4.62573e+07	6.62429e+07	3.96769e+07	6.84469e+07	6.19909e+07	1.71587e+07	5.19768e+07	1.59893	0.00101066	0.210045	1.14569
M115T25	5.39501e+07	5.06803e+07	5.94742e+07	7.17669e+07	6.38752e+07	5.13051e+07	1.19272e+07	1.09539e+07	5.49534e+07	1.16602e+07	9.44626e+06	1.77965e+07	5.85086e+07	1.94562e+07	-1.58842	0.000607342	0.157779	1.13286
M455T184	3.15857e+07	1.15575e+07	731463	1.98367e+07	1.13323e+07	9.4955e+06	3.72072e+07	2.84141e+07	6.34257e+07	3.66019e+07	8.4527e+07	4.921e+07	1.40898e+07	4.98977e+07	1.82432	0.00378118	0.346499	1.124
M286T189	4.63943e+07	4.88444e+07	6.94833e+06	1.38911e+07	2.23932e+07	3.59933e+07	6.08823e+07	7.07661e+07	5.485e+07	8.36403e+07	4.44119e+07	9.14506e+07	2.90774e+07	6.76669e+07	1.21855	0.00345491	0.344122	1.12343
M259T118	5.57827e+07	1.76674e+08	8.81529e+07	9.08753e+07	1.42474e+08	8.42771e+07	4.07603e+07	3.75498e+07	4.37141e+07	7.64418e+07	4.53361e+07	4.56738e+07	1.06373e+08	4.8246e+07	-1.14065	0.0121646	0.433752	1.12041
M91T720	3.16779e+07	3.67884e+07	2.6982e+07	2.59216e+07	3.3607e+07	2.19018e+07	8.22729e+07	9.18098e+07	1.23526e+08	6.51989e+07	2.91865e+07	3.47888e+07	2.94798e+07	7.11304e+07	1.27074	0.0182918	0.510239	1.09268
M273T171	2.427e+07	3.64816e+06	6.02176e+06	8.22909e+06	9.42717e+06	7.74938e+06	7.52735e+07	1.03627e+08	3.36916e+07	3.4958e+07	3.45452e+07	4.91726e+07	9.89092e+06	5.52113e+07	2.48079	0.00370431	0.346499	1.08362
M147T85	1.48032e+08	2.29446e+07	2.48161e+07	1.06282e+08	3.97266e+07	7.12473e+07	1.10965e+07	1.18992e+07	9.69819e+06	5.07561e+07	5.58956e+06	2.36328e+07	6.88414e+07	1.87787e+07	-1.87418	0.0428379	0.572424	1.08327
M200T48	2.37084e+07	7.59198e+06	8.70853e+06	1.50696e+07	1.56908e+07	6.93217e+06	2.26971e+06	3.14271e+07	1.21139e+08	7.08531e+07	4.29135e+07	3.98095e+07	1.29502e+07	5.1402e+07	1.98884	0.0451523	0.575198	1.08141
M180T179	8.22981e+07	7.29712e+07	4.99025e+07	9.278e+07	3.81929e+07	7.73392e+07	9.10827e+07	1.81639e+08	1.08116e+08	7.17968e+07	1.33836e+08	1.38861e+08	6.8914e+07	1.20889e+08	0.81081	0.016442	0.484206	1.0763
M239T184_1	7.41018e+07	8.94663e+06	2.23578e+07	2.60661e+07	1.67603e+07	8.80864e+06	1.77963e+07	1.33084e+08	2.8618e+07	1.1785e+08	5.58914e+07	1.28086e+08	2.61735e+07	8.02208e+07	1.61587	0.0447035	0.572488	1.07174
M159T861	3.60168e+07	4.02042e+07	7.17388e+07	6.66802e+07	7.85667e+07	1.25146e+07	1.79623e+07	1.55706e+07	1.70454e+07	1.17389e+07	1.19879e+07	1.83464e+07	5.09535e+07	1.54419e+07	-1.72233	0.0069398	0.385345	1.06217
M207T72	2.35955e+07	4.075e+06	4.04643e+06	1.4705e+07	5.61165e+07	1.2249e+07	2.50246e+07	5.87174e+07	1.07815e+08	5.18847e+07	3.48895e+07	5.82728e+07	1.91312e+07	5.61007e+07	1.55209	0.0261317	0.540083	1.05754
M159T264	3.50568e+07	1.84395e+07	5.81072e+07	8.44413e+07	3.23988e+07	4.33375e+07	3.55018e+07	3.82885e+07	3.64117e+06	4.39221e+06	3.6456e+06	1.59968e+07	4.52968e+07	1.6911e+07	-1.42145	0.0338643	0.569745	1.04928
M161T183	3.3371e+07	1.5184e+07	1.97344e+07	3.04418e+07	1.63626e+07	1.26922e+07	4.10059e+07	4.66088e+07	6.70048e+07	3.82351e+07	6.91963e+07	5.3426e+07	2.12976e+07	5.25795e+07	1.30381	0.000632849	0.158736	1.03774
M385T174	1.16223e+08	4.33076e+07	1.25694e+08	8.29638e+07	1.15736e+08	1.02379e+08	5.44221e+07	5.26945e+07	7.84934e+07	8.56637e+07	2.23796e+07	4.83883e+07	9.77171e+07	5.70069e+07	-0.777474	0.0255025	0.535259	1.02856
