# Supplementary material for: Changes in Rumen Microbiology and Metabolism of Tibetan Sheep with Different Lys/Met Ratios in Low-Protein Diets
Source: Animals (Basel). 2024 May 22;14(11):1533. doi: 10.3390/ani14111533 (PMC11171176; doi:10.3390/ani14111533)
Supplement: Supplementary file 1 [file animals-14-01533-s001.zip › supplementary material/Table S2.xlsx]

## Sheet: KEGG LP-HvsLP-M
Table S2 Differential metabolite KEEG enrichment analysis
id	num	pvalue	per	ratio	class	ID	Descrption	Pvalue	Qvalue	Up	Down	fg_num	bg_num
Necroptosis	2	0.00416409	15.385	0.667	Cellular Processes	ko04217	Necroptosis	0.00416409	0.179056	0	2	2	3
Glycolysis / Gluconeogenesis	2	0.0194647	15.385	0.333	Metabolism	ko00010	Glycolysis / Gluconeogenesis	0.0194647	0.320405	1	1	2	6
Pentose phosphate pathway	2	0.0347417	15.385	0.25	Metabolism	ko00030	Pentose phosphate pathway	0.0347417	0.320405	1	1	2	8
Apoptosis	1	0.0391566	7.692	1	Cellular Processes	ko04210	Apoptosis	0.0391566	0.320405	0	1	1	1
Leishmaniasis	1	0.0391566	7.692	1	Human Diseases	ko05140	Leishmaniasis	0.0391566	0.320405	0	1	1	1
Fc epsilon RI signaling pathway	1	0.0768937	7.692	0.5	Organismal Systems	ko04664	Fc epsilon RI signaling pathway	0.0768937	0.320405	0	1	1	2
Fc gamma R-mediated phagocytosis	1	0.0768937	7.692	0.5	Organismal Systems	ko04666	Fc gamma R-mediated phagocytosis	0.0768937	0.320405	0	1	1	2
GnRH signaling pathway	1	0.0768937	7.692	0.5	Organismal Systems	ko04912	GnRH signaling pathway	0.0768937	0.320405	0	1	1	2
Biosynthesis of unsaturated fatty acids	2	0.0987502	15.385	0.143	Metabolism	ko01040	Biosynthesis of unsaturated fatty acids	0.0987502	0.320405	1	1	2	14
Glycerolipid metabolism	1	0.113258	7.692	0.333	Metabolism	ko00561	Glycerolipid metabolism	0.113258	0.320405	0	1	1	3
Linoleic acid metabolism	1	0.113258	7.692	0.333	Metabolism	ko00591	Linoleic acid metabolism	0.113258	0.320405	0	1	1	3
Long-term depression	1	0.113258	7.692	0.333	Organismal Systems	ko04730	Long-term depression	0.113258	0.320405	0	1	1	3
Phototransduction - fly	1	0.113258	7.692	0.333	Organismal Systems	ko04745	Phototransduction - fly	0.113258	0.320405	0	1	1	3
Amoebiasis	1	0.113258	7.692	0.333	Human Diseases	ko05146	Amoebiasis	0.113258	0.320405	0	1	1	3
Pentose and glucuronate interconversions	1	0.148297	7.692	0.25	Metabolism	ko00040	Pentose and glucuronate interconversions	0.148297	0.320405	1	0	1	4
Steroid biosynthesis	1	0.148297	7.692	0.25	Metabolism	ko00100	Steroid biosynthesis	0.148297	0.320405	0	1	1	4
Amino sugar and nucleotide sugar metabolism	1	0.148297	7.692	0.25	Metabolism	ko00520	Amino sugar and nucleotide sugar metabolism	0.148297	0.320405	1	0	1	4
Ferroptosis	1	0.148297	7.692	0.25	Cellular Processes	ko04216	Ferroptosis	0.148297	0.320405	0	1	1	4
Oxytocin signaling pathway	1	0.148297	7.692	0.25	Organismal Systems	ko04921	Oxytocin signaling pathway	0.148297	0.320405	0	1	1	4
Carbon metabolism	2	0.151907	15.385	0.111	Metabolism	ko01200	Carbon metabolism	0.151907	0.320405	1	1	2	18
Drug metabolism - cytochrome P450	1	0.182053	7.692	0.2	Metabolism	ko00982	Drug metabolism - cytochrome P450	0.182053	0.320405	1	0	1	5
Platelet activation	1	0.182053	7.692	0.2	Organismal Systems	ko04611	Platelet activation	0.182053	0.320405	0	1	1	5
Retrograde endocannabinoid signaling	1	0.182053	7.692	0.2	Organismal Systems	ko04723	Retrograde endocannabinoid signaling	0.182053	0.320405	0	1	1	5
Vascular smooth muscle contraction	1	0.214571	7.692	0.167	Organismal Systems	ko04270	Vascular smooth muscle contraction	0.214571	0.320405	0	1	1	6
Inflammatory mediator regulation of TRP channels	1	0.214571	7.692	0.167	Organismal Systems	ko04750	Inflammatory mediator regulation of TRP channels	0.214571	0.320405	0	1	1	6
Ovarian steroidogenesis	1	0.214571	7.692	0.167	Organismal Systems	ko04913	Ovarian steroidogenesis	0.214571	0.320405	0	1	1	6
Regulation of lipolysis in adipocytes	1	0.214571	7.692	0.167	Organismal Systems	ko04923	Regulation of lipolysis in adipocytes	0.214571	0.320405	0	1	1	6
Aldosterone synthesis and secretion	1	0.214571	7.692	0.167	Organismal Systems	ko04925	Aldosterone synthesis and secretion	0.214571	0.320405	0	1	1	6
Sphingolipid metabolism	1	0.245892	7.692	0.143	Metabolism	ko00600	Sphingolipid metabolism	0.245892	0.320405	0	1	1	7
Thiamine metabolism	1	0.245892	7.692	0.143	Metabolism	ko00730	Thiamine metabolism	0.245892	0.320405	0	1	1	7
Sphingolipid signaling pathway	1	0.245892	7.692	0.143	Environmental Information Processing	ko04071	Sphingolipid signaling pathway	0.245892	0.320405	0	1	1	7
Serotonergic synapse	1	0.245892	7.692	0.143	Organismal Systems	ko04726	Serotonergic synapse	0.245892	0.320405	0	1	1	7
Glucagon signaling pathway	1	0.245892	7.692	0.143	Organismal Systems	ko04922	Glucagon signaling pathway	0.245892	0.320405	0	1	1	7
Arachidonic acid metabolism	1	0.359997	7.692	0.091	Metabolism	ko00590	Arachidonic acid metabolism	0.359997	0.442282	0	1	1	11
Glyoxylate and dicarboxylate metabolism	1	0.359997	7.692	0.091	Metabolism	ko00630	Glyoxylate and dicarboxylate metabolism	0.359997	0.442282	0	1	1	11
Steroid hormone biosynthesis	1	0.385916	7.692	0.083	Metabolism	ko00140	Steroid hormone biosynthesis	0.385916	0.460956	1	0	1	12
Cysteine and methionine metabolism	1	0.434872	7.692	0.071	Metabolism	ko00270	Cysteine and methionine metabolism	0.434872	0.505392	0	1	1	14
Glycine, serine and threonine metabolism	1	0.522156	7.692	0.056	Metabolism	ko00260	Glycine, serine and threonine metabolism	0.522156	0.575711	0	1	1	18
Bile secretion	1	0.522156	7.692	0.056	Organismal Systems	ko04976	Bile secretion	0.522156	0.575711	1	0	1	18
Central carbon metabolism in cancer	1	0.660625	7.692	0.038	Human Diseases	ko05230	Central carbon metabolism in cancer	0.660625	0.710172	0	1	1	26
Biosynthesis of amino acids	1	0.800396	7.692	0.026	Metabolism	ko01230	Biosynthesis of amino acids	0.800396	0.83944	0	1	1	38
ABC transporters	1	0.8797	7.692	0.02	Environmental Information Processing	ko02010	ABC transporters	0.8797	0.900645	1	0	1	49
Metabolic pathways	9	0.946509	69.231	0.033	Metabolism	ko01100	Metabolic pathways	0.946509	0.946509	3	6	9	275

## Sheet: KEGG LP-HvsLP-L
Table S2 Differential metabolite KEEG enrichment analysis
id	num	pvalue	per	ratio	class	ID	Descrption	Pvalue	Qvalue	Up	Down	fg_num	bg_num
Glutathione metabolism	2	0.0339964	9.524	0.4	Metabolism	ko00480	Glutathione metabolism	0.0339964	0.627718	0	2	2	5
VEGF signaling pathway	1	0.063253	4.762	1	Environmental Information Processing	ko04370	VEGF signaling pathway	0.063253	0.627718	1	0	1	1
Glucagon signaling pathway	2	0.0660698	9.524	0.286	Organismal Systems	ko04922	Glucagon signaling pathway	0.0660698	0.627718	0	2	2	7
Biosynthesis of amino acids	5	0.0771586	23.81	0.132	Metabolism	ko01230	Biosynthesis of amino acids	0.0771586	0.627718	0	5	5	38
Phenylalanine, tyrosine and tryptophan biosynthesis	2	0.10487	9.524	0.222	Metabolism	ko00400	Phenylalanine, tyrosine and tryptophan biosynthesis	0.10487	0.627718	0	2	2	9
Oxidative phosphorylation	1	0.122684	4.762	0.5	Metabolism	ko00190	Oxidative phosphorylation	0.122684	0.627718	1	0	1	2
Starch and sucrose metabolism	1	0.122684	4.762	0.5	Metabolism	ko00500	Starch and sucrose metabolism	0.122684	0.627718	0	1	1	2
Parathyroid hormone synthesis, secretion and action	1	0.122684	4.762	0.5	Organismal Systems	ko04928	Parathyroid hormone synthesis, secretion and action	0.122684	0.627718	1	0	1	2
Renal cell carcinoma	1	0.122684	4.762	0.5	Human Diseases	ko05211	Renal cell carcinoma	0.122684	0.627718	0	1	1	2
Glyoxylate and dicarboxylate metabolism	2	0.148423	9.524	0.182	Metabolism	ko00630	Glyoxylate and dicarboxylate metabolism	0.148423	0.627718	0	2	2	11
Glycerolipid metabolism	1	0.178513	4.762	0.333	Metabolism	ko00561	Glycerolipid metabolism	0.178513	0.627718	0	1	1	3
Pathways of neurodegeneration - multiple diseases	1	0.178513	4.762	0.333	Human Diseases	ko05022	Pathways of neurodegeneration - multiple diseases	0.178513	0.627718	1	0	1	3
Ascorbate and aldarate metabolism	1	0.230949	4.762	0.25	Metabolism	ko00053	Ascorbate and aldarate metabolism	0.230949	0.627718	1	0	1	4
Steroid biosynthesis	1	0.230949	4.762	0.25	Metabolism	ko00100	Steroid biosynthesis	0.230949	0.627718	0	1	1	4
Valine, leucine and isoleucine degradation	1	0.230949	4.762	0.25	Metabolism	ko00280	Valine, leucine and isoleucine degradation	0.230949	0.627718	0	1	1	4
Citrate cycle (TCA cycle)	1	0.280187	4.762	0.2	Metabolism	ko00020	Citrate cycle (TCA cycle)	0.280187	0.627718	0	1	1	5
Platelet activation	1	0.280187	4.762	0.2	Organismal Systems	ko04611	Platelet activation	0.280187	0.627718	1	0	1	5
Carbon metabolism	2	0.317352	9.524	0.111	Metabolism	ko01200	Carbon metabolism	0.317352	0.627718	0	2	2	18
Glycolysis / Gluconeogenesis	1	0.326413	4.762	0.167	Metabolism	ko00010	Glycolysis / Gluconeogenesis	0.326413	0.627718	0	1	1	6
Valine, leucine and isoleucine biosynthesis	1	0.326413	4.762	0.167	Metabolism	ko00290	Valine, leucine and isoleucine biosynthesis	0.326413	0.627718	0	1	1	6
alpha-Linolenic acid metabolism	1	0.326413	4.762	0.167	Metabolism	ko00592	alpha-Linolenic acid metabolism	0.326413	0.627718	0	1	1	6
Pyruvate metabolism	1	0.326413	4.762	0.167	Metabolism	ko00620	Pyruvate metabolism	0.326413	0.627718	0	1	1	6
Vitamin B6 metabolism	1	0.326413	4.762	0.167	Metabolism	ko00750	Vitamin B6 metabolism	0.326413	0.627718	0	1	1	6
Vascular smooth muscle contraction	1	0.326413	4.762	0.167	Organismal Systems	ko04270	Vascular smooth muscle contraction	0.326413	0.627718	1	0	1	6
Proximal tubule bicarbonate reclamation	1	0.326413	4.762	0.167	Organismal Systems	ko04964	Proximal tubule bicarbonate reclamation	0.326413	0.627718	0	1	1	6
Pathways in cancer	1	0.326413	4.762	0.167	Human Diseases	ko05200	Pathways in cancer	0.326413	0.627718	0	1	1	6
2-Oxocarboxylic acid metabolism	2	0.341809	9.524	0.105	Metabolism	ko01210	2-Oxocarboxylic acid metabolism	0.341809	0.632981	0	2	2	19
Parkinson disease	1	0.369804	4.762	0.143	Human Diseases	ko05012	Parkinson disease	0.369804	0.648218	1	0	1	7
ABC transporters	4	0.375966	19.048	0.082	Environmental Information Processing	ko02010	ABC transporters	0.375966	0.648218	1	3	4	49
Pentose phosphate pathway	1	0.410524	4.762	0.125	Metabolism	ko00030	Pentose phosphate pathway	0.410524	0.662136	0	1	1	8
Taste transduction	1	0.410524	4.762	0.125	Organismal Systems	ko04742	Taste transduction	0.410524	0.662136	0	1	1	8
Arginine biosynthesis	1	0.484572	4.762	0.1	Metabolism	ko00220	Arginine biosynthesis	0.484572	0.69979	0	1	1	10
cAMP signaling pathway	1	0.484572	4.762	0.1	Environmental Information Processing	ko04024	cAMP signaling pathway	0.484572	0.69979	1	0	1	10
Metabolic pathways	18	0.498658	85.714	0.065	Metabolism	ko01100	Metabolic pathways	0.498658	0.69979	4	14	18	275
D-Amino acid metabolism	2	0.503849	9.524	0.077	Metabolism	ko00470	D-Amino acid metabolism	0.503849	0.69979	0	2	2	26
Central carbon metabolism in cancer	2	0.503849	9.524	0.077	Human Diseases	ko05230	Central carbon metabolism in cancer	0.503849	0.69979	0	2	2	26
Arachidonic acid metabolism	1	0.518187	4.762	0.091	Metabolism	ko00590	Arachidonic acid metabolism	0.518187	0.700252	1	0	1	11
Histidine metabolism	1	0.549707	4.762	0.083	Metabolism	ko00340	Histidine metabolism	0.549707	0.703235	0	1	1	12
beta-Alanine metabolism	1	0.549707	4.762	0.083	Metabolism	ko00410	beta-Alanine metabolism	0.549707	0.703235	0	1	1	12
Lysine degradation	1	0.579258	4.762	0.077	Metabolism	ko00310	Lysine degradation	0.579258	0.703235	0	1	1	13
Tryptophan metabolism	1	0.579258	4.762	0.077	Metabolism	ko00380	Tryptophan metabolism	0.579258	0.703235	0	1	1	13
Cysteine and methionine metabolism	1	0.606955	4.762	0.071	Metabolism	ko00270	Cysteine and methionine metabolism	0.606955	0.703235	0	1	1	14
Mineral absorption	1	0.606955	4.762	0.071	Organismal Systems	ko04978	Mineral absorption	0.606955	0.703235	1	0	1	14
Phenylalanine metabolism	1	0.632911	4.762	0.067	Metabolism	ko00360	Phenylalanine metabolism	0.632911	0.703235	0	1	1	15
Neuroactive ligand-receptor interaction	1	0.632911	4.762	0.067	Environmental Information Processing	ko04080	Neuroactive ligand-receptor interaction	0.632911	0.703235	1	0	1	15
Glycine, serine and threonine metabolism	1	0.701341	4.762	0.056	Metabolism	ko00260	Glycine, serine and threonine metabolism	0.701341	0.746108	0	1	1	18
Bile secretion	1	0.701341	4.762	0.056	Organismal Systems	ko04976	Bile secretion	0.701341	0.746108	0	1	1	18
Pyrimidine metabolism	1	0.721315	4.762	0.053	Metabolism	ko00240	Pyrimidine metabolism	0.721315	0.75137	0	1	1	19
Arginine and proline metabolism	1	0.740013	4.762	0.05	Metabolism	ko00330	Arginine and proline metabolism	0.740013	0.755115	0	1	1	20
Protein digestion and absorption	1	0.880761	4.762	0.032	Organismal Systems	ko04974	Protein digestion and absorption	0.880761	0.880761	0	1	1	31

## Sheet: KEGG LP-Mvs LP-L
Table S2 Differential metabolite KEEG enrichment analysis
id	num	pvalue	per	ratio	class	ID	Descrption	Pvalue	Qvalue	Up	Down	fg_num	bg_num
Pertussis	1	0.117024	5	0.5	Human Diseases	ko05133	Pertussis	0.117024	0.71068	0	1	1	2
Longevity regulating pathway - worm	1	0.170538	5	0.333	Organismal Systems	ko04212	Longevity regulating pathway - worm	0.170538	0.71068	0	1	1	3
Biosynthesis of unsaturated fatty acids	2	0.20313	10	0.143	Metabolism	ko01040	Biosynthesis of unsaturated fatty acids	0.20313	0.71068	0	2	2	14
Ascorbate and aldarate metabolism	1	0.220961	5	0.25	Metabolism	ko00053	Ascorbate and aldarate metabolism	0.220961	0.71068	0	1	1	4
Primary bile acid biosynthesis	1	0.220961	5	0.25	Metabolism	ko00120	Primary bile acid biosynthesis	0.220961	0.71068	0	1	1	4
Morphine addiction	1	0.220961	5	0.25	Human Diseases	ko05032	Morphine addiction	0.220961	0.71068	0	1	1	4
Gap junction	1	0.268463	5	0.2	Cellular Processes	ko04540	Gap junction	0.268463	0.71068	0	1	1	5
Synaptic vesicle cycle	1	0.268463	5	0.2	Organismal Systems	ko04721	Synaptic vesicle cycle	0.268463	0.71068	0	1	1	5
Bile secretion	2	0.296277	10	0.111	Organismal Systems	ko04976	Bile secretion	0.296277	0.71068	0	2	2	18
Glycolysis / Gluconeogenesis	1	0.313206	5	0.167	Metabolism	ko00010	Glycolysis / Gluconeogenesis	0.313206	0.71068	0	1	1	6
Vitamin B6 metabolism	1	0.313206	5	0.167	Metabolism	ko00750	Vitamin B6 metabolism	0.313206	0.71068	0	1	1	6
Dopaminergic synapse	1	0.313206	5	0.167	Organismal Systems	ko04728	Dopaminergic synapse	0.313206	0.71068	0	1	1	6
Prolactin signaling pathway	1	0.313206	5	0.167	Organismal Systems	ko04917	Prolactin signaling pathway	0.313206	0.71068	0	1	1	6
Cocaine addiction	1	0.313206	5	0.167	Human Diseases	ko05030	Cocaine addiction	0.313206	0.71068	0	1	1	6
Amphetamine addiction	1	0.313206	5	0.167	Human Diseases	ko05031	Amphetamine addiction	0.313206	0.71068	0	1	1	6
Nicotinate and nicotinamide metabolism	1	0.35534	5	0.143	Metabolism	ko00760	Nicotinate and nicotinamide metabolism	0.35534	0.71068	0	1	1	7
Porphyrin metabolism	1	0.35534	5	0.143	Metabolism	ko00860	Porphyrin metabolism	0.35534	0.71068	0	1	1	7
Parkinson disease	1	0.35534	5	0.143	Human Diseases	ko05012	Parkinson disease	0.35534	0.71068	0	1	1	7
Alcoholism	1	0.35534	5	0.143	Human Diseases	ko05034	Alcoholism	0.35534	0.71068	0	1	1	7
Pentose phosphate pathway	1	0.395012	5	0.125	Metabolism	ko00030	Pentose phosphate pathway	0.395012	0.740216	0	1	1	8
Fatty acid biosynthesis	1	0.432357	5	0.111	Metabolism	ko00061	Fatty acid biosynthesis	0.432357	0.740216	0	1	1	9
Arginine biosynthesis	1	0.467505	5	0.1	Metabolism	ko00220	Arginine biosynthesis	0.467505	0.740216	0	1	1	10
Butanoate metabolism	1	0.467505	5	0.1	Metabolism	ko00650	Butanoate metabolism	0.467505	0.740216	0	1	1	10
cAMP signaling pathway	1	0.467505	5	0.1	Environmental Information Processing	ko04024	cAMP signaling pathway	0.467505	0.740216	0	1	1	10
Arachidonic acid metabolism	1	0.500579	5	0.091	Metabolism	ko00590	Arachidonic acid metabolism	0.500579	0.76088	0	1	1	11
Histidine metabolism	1	0.531696	5	0.083	Metabolism	ko00340	Histidine metabolism	0.531696	0.761309	0	1	1	12
Lysine degradation	1	0.560965	5	0.077	Metabolism	ko00310	Lysine degradation	0.560965	0.761309	0	1	1	13
Tryptophan metabolism	1	0.560965	5	0.077	Metabolism	ko00380	Tryptophan metabolism	0.560965	0.761309	0	1	1	13
Cysteine and methionine metabolism	1	0.58849	5	0.071	Metabolism	ko00270	Cysteine and methionine metabolism	0.58849	0.771125	0	1	1	14
Neuroactive ligand-receptor interaction	1	0.614371	5	0.067	Environmental Information Processing	ko04080	Neuroactive ligand-receptor interaction	0.614371	0.778204	0	1	1	15
Tyrosine metabolism	1	0.661568	5	0.059	Metabolism	ko00350	Tyrosine metabolism	0.661568	0.809796	0	1	1	17
Carbon metabolism	1	0.683056	5	0.056	Metabolism	ko01200	Carbon metabolism	0.683056	0.809796	0	1	1	18
Pyrimidine metabolism	1	0.703244	5	0.053	Metabolism	ko00240	Pyrimidine metabolism	0.703244	0.809796	0	1	1	19
Purine metabolism	1	0.756732	5	0.045	Metabolism	ko00230	Purine metabolism	0.756732	0.84576	0	1	1	22
ABC transporters	2	0.825728	10	0.041	Environmental Information Processing	ko02010	ABC transporters	0.825728	0.896505	0	2	2	49
Protein digestion and absorption	1	0.867607	5	0.032	Organismal Systems	ko04974	Protein digestion and absorption	0.867607	0.915807	0	1	1	31
Biosynthesis of amino acids	1	0.918594	5	0.026	Metabolism	ko01230	Biosynthesis of amino acids	0.918594	0.943421	0	1	1	38
Metabolic pathways	14	0.96213	70	0.051	Metabolism	ko01100	Metabolic pathways	0.96213	0.96213	1	13	14	275
